# Supplementary material for: Evolutionary Analysis of Classical HLA Class I and II Genes Suggests That Recent Positive Selection Acted on DPB1*04∶01 in Japanese Population
Source: PLoS One. 2012 Oct 3;7(10):e46806. doi: 10.1371/journal.pone.0046806 (PMC3463557; doi:10.1371/journal.pone.0046806)
Supplement: Data S1 — Pairwise LD measures for individual HLA allele pairs. (XLSX) [file pone.0046806.s001.xlsx]

## Sheet: Supplementary Data1
Supplementary data S1. Pairwise LD measures for individual HLA allele pairs.
r^2_D'	A*01:01	A*02:01	A*02:06	A*02:07	A*02:10	A*03:01	A*03:02	A*11:01	A*24:02	A*24:08	A*24:20	A*26:01	A*26:02	A*26:03	A*26:05	A*31:01	A*33:03	C*01:02	C*01:03	C*03:02	C*03:03	C*03:04	C*04:01	C*05:01	C*06:02	C*07:02	C*07:04	C*08:01	C*08:03	C*12:02	C*12:03	C*14:02	C*14:03	C*15:02	B*07:02	B*13:01	B*15:01	B*15:07	B*15:11	B*15:18	B*15:27	B*15:28	B*27:04	B*35:01	B*37:01	B*39:01	B*39:04	B*40:01	B*40:02
A*01:01																		-1	-1	-1	-0.628208	0.066174	-1	-1	0.709057	-1	-1	0.213606	-1	-1	-1	0.0924569	0.0424225	0.028266	-1	-1	-1	-1	-1	-1	-1	-1	-1	-0.836992	0.709057	-1	-1	0.215737	-0.583979
A*02:01																		-0.0552573	-1	-1	0.0440854	0.0536316	-0.567579	-1	0.104379	0.0594946	-0.678642	-0.14236	0.271368	-1	-1	-0.592141	-0.00390961	0.169047	-0.342295	0.328444	0.0386968	-0.0374293	0.29638	-1	-1	1	-1	-0.0930762	0.104379	0.119509	0.49978	0.128278	0.00668547
A*02:06																		-1	-1	-1	0.133059	-0.0382938	-0.427348	0.137032	0.165026	0.164993	-0.0462146	0.149707	0.123694	-1	-1	0.0787296	-1	0.0188131	-0.954366	0.0583649	-0.383633	-1	0.5334	0.101009	-1	1	-1	0.0900618	0.165026	0.465034	-1	-1	-0.377382
A*02:07																		0.877131	-1	-1	-0.0863954	-1	-1	-1	-1	-0.627178	-1	0.0209269	0.030412	-0.761318	-1	-1	-1	-0.888745	-0.809999	0.0235587	0.00505808	-1	-1	-1	-1	-1	-1	-0.422821	-1	-0.999903	-1	-1	-0.809999
A*02:10																		0.25425	-1	-1	0.315463	-1	-1	-1	-1	-1	-1	1	-1	-1	-1	-1	-1	-1	-1	-1	-1	-1	-1	-1	-1	-1	-1	0.405246	-1	-1	-1	-1	-1
A*03:01																		-0.61006	-1	-1	-1	-0.0111932	-1	0.747888	-1	-0.330646	-1	0.155698	-1	-1	-1	0.148789	-1	-1	0.132217	-1	-1	-1	-1	-1	-1	-1	-1	-1	-1	-1	-1	-1	0.132217
A*03:02																		1	-1	-1	-1	-1	-1	-1	-1	1	-1	-1	-1	-1	-1	-1	-1	-1	1	-1	-1	-1	-1	-1	-1	-1	-1	-1	-1	-1	-1	-1	-1
A*11:01																		0.143282	-1	-1	-0.133286	-1	0.413569	0.0107299	0.117736	-0.214286	-1	-0.538162	-1	-0.588885	1	-0.399677	-1	0.104144	-1	-1	0.188761	0.259415	-1	-1	1	-1	1	0.0382624	0.117736	-0.548561	-1	-0.159453	-1
A*24:02																		0.23764	1	-0.595286	-0.42429	-0.135361	-0.366961	-1	-1	0.0681051	0.719448	-0.214	-0.444561	0.913001	-1	-0.358086	-0.908263	-1	0.717993	-0.398897	-0.422547	0.560855	-1	0.828075	-1	-1	-1	-0.417134	-1	-0.859161	-1	-0.228701	0.00128195
A*24:08																		1	-1	-1	1	-1	-1	-1	-1	-1	-1	-1	-1	-1	-1	-1	-1	-1	-1	-1	1	-1	-1	-1	-1	-1	-1	-1	-1	-1	-1	-1	-1
A*24:20																		0.172099	-1	-1	0.0413125	0.201315	-0.010193	-1	-1	0.0150676	-1	-1	0.0742551	-1	-1	-1	-0.880128	0.137465	-0.583979	0.0719447	0.0368283	-1	-1	-1	-1	-1	-1	0.168397	-1	0.020578	0.181306	-0.196605	0.0746517
A*26:01																		-0.015504	-1	-1	0.151508	0.203985	-0.254658	0.0476183	-1	0.0123934	-1	-1	0.208936	-1	-1	0.0198448	-1	-0.448616	-1	-1	0.0324006	0.0476183	0.0476183	-1	-1	-1	0.405246	0.16515	-1	0.0935905	-1	0.0726569	0.181713
A*26:02																		-1	0.228705	-1	0.0533	-0.0113422	-1	-1	-1	-1	-1	0.440676	-1	0.0709219	-1	-0.65925	-1	0.101344	-0.854505	0.0546859	0.0980916	-1	-1	-1	-1	-1	-1	0.00773036	-1	0.00220502	-1	-0.524372	0.0356674
A*26:03																		-1	-1	-1	0.696214	-0.368723	-1	-1	-1	-0.318046	-1	0.080414	-1	-0.143169	-1	0.0727182	-1	0.0186211	-0.743881	-1	0.410667	-1	0.156393	-1	-1	-1	-1	0.24813	-1	0.0615935	-1	-0.381171	-0.743881
A*26:05																		-1	-1	-1	-1	-1	-1	-1	-1	1	-1	-1	-1	-1	-1	-1	-1	1	1	-1	-1	-1	-1	-1	-1	-1	-1	-1	-1	-1	-1	-1	-1
A*31:01																		-1	-1	-1	0.0884528	0.127685	0.0950658	-1	-0.210482	-0.0987463	-0.210482	-1	-1	-0.951444	1	0.233555	-1	0.0042246	-0.49534	-1	-0.200555	-1	0.0503415	-1	-1	-1	-1	0.0234656	-0.210482	-1	0.553955	0.0969909	0.078047
A*33:03																		-1	-1	1	-1	-0.600035	-1	0.0223831	-1	-0.917532	-0.4814	-0.999543	-1	-0.6545	-1	-0.289903	0.919159	-1	-0.559918	0.0609327	-1	-1	-1	-0.348854	-1	-1	-1	-1	-1	-0.449204	-1	-0.969867	-1
C*01:02	0.00239356	6.83254e-05	0.0155615	0.110089	0.000784082	0.000353757	0.00605745	0.0109882	0.0184667	0.00605745	0.00181366	4.14057e-06	0.00287924	0.00534345	0.000236776	0.0169464	0.0197708																		-1	-1	-0.510589	0.10513	-0.993292	-0.771373	1	-1	0.25425	-0.68905	-1	-1	-1	-1	-1
C*01:03	5.82045e-05	0.000544146	0.000378412	0.000136011	1.15292e-05	2.31139e-05	5.75772e-06	0.000508751	0.00795177	5.75772e-06	5.82045e-05	0.000418876	0.0172676	0.000129938	5.75772e-06	0.000412088	0.000480769																		0.132217	-1	-1	-1	-1	-1	-1	-1	-1	-1	-1	-1	-1	-1	0.422408
C*03:02	4.3601e-05	0.00040762	0.000283468	0.000101886	8.63655e-06	1.73146e-05	4.3131e-06	0.000381105	0.000771614	4.3131e-06	4.3601e-05	0.00031378	5.24482e-05	9.73362e-05	4.3131e-06	0.000308695	0.0360144																		-1	-1	-1	-1	-1	-1	-1	-1	-1	-1	-1	-1	-1	-1	-1
C*03:03	0.000746735	0.00140743	0.00891619	3.30034e-05	0.00152694	0.00075141	0.000187178	0.000293816	0.0170113	0.00766255	0.000132204	0.0127961	0.000264708	0.0838192	0.000187178	0.00429078	0.0156293																		-1	-1	0.439776	1	1	0.0522695	-1	1	-1	0.794988	-1	-0.327295	-0.622382	-1	-0.415152
C*03:04	0.000369082	0.00226646	1.65789e-05	0.00406358	0.000344458	8.65207e-08	0.000172023	0.0151999	0.00159122	0.000172023	0.00341587	0.0252391	2.69105e-07	0.000527803	0.000172023	0.00972884	0.0051716																		-1	0.900388	-1	-0.480115	-1	-1	-1	-1	0.332979	-0.933696	-1	-1	-0.480115	0.425856	0.805871
C*04:01	0.000640396	0.00192868	0.000760363	0.00149646	0.000126851	0.000254311	6.33494e-05	0.085498	0.00430668	6.33494e-05	6.65352e-08	0.000298877	0.000770341	0.00142964	6.33494e-05	0.0055773	0.00528967																		-1	-1	0.50235	-1	-1	-0.504144	1	-1	-1	0.10916	-1	-0.270234	-1	0.207041	-1
C*05:01	7.28432e-05	0.000681001	0.00143544	0.000170218	1.44289e-05	0.446931	7.2058e-06	6.5462e-06	0.00363783	7.2058e-06	7.28432e-05	0.000156592	8.7624e-05	0.000162617	7.2058e-06	0.00051573	3.01446e-05																		0.0741624	-1	0.0365665	-1	-1	-1	-1	-1	-1	-1	-1	-1	-1	-1	-1
C*06:02	0.35066	0.000812815	0.00292159	0.000238881	2.02492e-05	4.05957e-05	1.01125e-05	0.0011061	0.00510524	1.01125e-05	0.000102226	0.000735685	0.00012297	0.000228214	1.01125e-05	3.20647e-05	0.000844391																		0.00759246	-1	-1	-1	-1	-1	-1	-1	-1	-0.240713	1	-1	-1	0.0372061	-1
C*07:02	0.0020488	0.00236731	0.0126613	0.00188321	0.000405829	8.89493e-05	0.00707676	0.00082231	0.00129827	0.000202672	1.62417e-05	7.90776e-05	0.00246453	0.000462656	0.00707676	0.000141441	0.0142469																		1	-1	-0.459358	-1	0.156673	-1	-1	1	-1	-0.549718	-1	0.922077	1	-0.199073	-1
C*07:04	0.000102226	0.000440153	1.41948e-06	0.000238881	2.02492e-05	4.05957e-05	1.01125e-05	0.000893535	0.00722886	1.01125e-05	0.000102226	0.000735685	0.00012297	0.000228214	1.01125e-05	3.20647e-05	0.000195684																		-1	-1	0.140793	-1	-1	1	-1	-1	-1	-1	-1	-1	-1	-1	-1
C*08:01	0.00927313	0.000136639	0.016962	0.000207982	0.0402572	0.00195651	7.13402e-05	0.00182564	0.00164939	7.13402e-05	0.000721175	0.00519002	0.0474758	0.00293387	7.13402e-05	0.00510592	0.00595147																		-1	-0.684454	-0.893626	-1	0.099258	0.39756	-1	-1	-1	0.0398673	0.196726	-1	0.099258	-1	-1
C*08:03	0.000176309	0.00947529	0.00283088	0.00047611	3.49235e-05	7.00149e-05	1.74408e-05	0.00154107	0.00174016	1.74408e-05	0.00458372	0.00729677	0.000212084	0.000393597	1.74408e-05	0.00124827	0.00145631																		0.0356674	-1	0.0980916	-1	-1	-1	-1	-1	-1	0.00773036	-1	0.00220502	-1	-0.524372	-1
C*12:02	0.00129885	0.0121428	0.00844435	0.00175917	0.000257278	0.000515792	0.000128485	0.00393701	0.147913	0.000128485	0.00129885	0.00934731	0.000682774	5.94337e-05	0.000128485	0.0083245	0.00459576																		-0.45872	-1	-1	0.00777269	-1	-0.471399	-1	-1	0.380522	-1	-1	-1	-1	-1	-1
C*12:03	1.44988e-05	0.000135548	9.42631e-05	3.38806e-05	2.87195e-06	5.75772e-06	1.43426e-06	0.0113174	0.00072408	1.43426e-06	1.44988e-05	0.000104343	1.74408e-05	3.23677e-05	1.43426e-06	0.0139721	0.00011976																		-1	-1	-1	-1	-1	-1	-1	-1	-1	-1	-1	-1	-1	-1	-1
C*14:02	0.00162686	0.00252451	0.00500951	0.00179964	0.00015255	0.00167313	7.61835e-05	0.00107531	0.00493168	7.61835e-05	0.000770136	0.000287536	0.000402626	0.00224666	7.61835e-05	0.040483	0.000534629																		-0.968684	0.0395609	-1	-1	0.0918742	-0.776982	-1	-1	-1	-1	-1	-1	-1	-1	0.00454358
C*14:03	0.000242192	1.55632e-07	0.00708079	0.00254502	0.000215734	0.000432504	0.000107738	0.00951967	0.0448694	0.000107738	0.000843657	0.00783794	0.00131011	0.00243138	0.000107738	0.00771093	0.760037																		-0.620331	0.0800783	-1	-1	-1	-0.152377	-1	-1	-1	-1	-1	-0.252968	-1	-0.184835	-0.87998
C*15:02	0.000251179	0.00972305	0.000173164	0.000860514	9.23485e-05	0.000185141	4.61189e-05	0.00394699	0.023283	4.61189e-05	0.00594073	0.00067525	0.00388407	0.000243355	0.0310991	8.01833e-06	0.00385093																		-1	0.0030331	0.0885304	-1	-1	-1	-1	-1	0.460591	-1	0.0748281	-1	-1	0.135103	-0.121483
B*07:02	0.000885844	0.000970324	0.00524561	0.00135814	0.000175469	0.00114862	0.0163673	0.00774293	0.0623886	8.76296e-05	0.000302101	0.00637508	0.000778074	0.00109432	0.0163673	0.00153885	0.00229396	0.0144664	0.00114862	0.00026352	0.0114361	0.0105102	0.00387049	0.000452271	6.65229e-06	0.432373	0.000617847	0.00435871	0.000253198	0.00165185	8.76296e-05	0.00436766	0.00253302	0.00281775
B*13:01	0.000191233	0.0150552	0.000683626	0.00030989	3.78798e-05	7.59417e-05	1.89172e-05	0.00167152	0.00151963	1.89172e-05	0.0039671	0.00137623	0.00275715	0.000426915	1.89172e-05	0.00135393	0.000586468	0.00312297	7.59417e-05	5.68879e-05	0.00246879	0.089152	0.00083555	9.50413e-05	0.000133379	0.00267315	0.000133379	0.000440811	0.000230037	0.00169466	1.89172e-05	0.000388623	0.00112595	3.77357e-06
B*15:01	0.00112361	0.00122791	0.00107512	7.79852e-06	0.000222567	0.000446204	0.00011115	0.0312503	0.0100189	0.0129038	0.000176924	0.000985505	0.0015098	0.0491113	0.00011115	0.000319977	0.00928105	0.0047837	0.000446204	0.000334251	0.114847	0.0133312	0.143829	8.66841e-05	0.000783683	0.0033142	0.00180346	0.00441499	0.0015098	0.00995715	0.00011115	0.00590397	0.00834931	0.00325202
B*15:07	7.28432e-05	9.54049e-07	0.000473584	0.000170218	1.44289e-05	2.89271e-05	7.2058e-06	0.00382642	0.00313038	7.2058e-06	7.28432e-05	0.000156592	8.7624e-05	0.000162617	7.2058e-06	0.00051573	0.000601685	0.000336357	2.89271e-05	2.16693e-05	0.0384972	0.00019922	0.000318272	3.62024e-05	5.08057e-05	0.00101824	5.08057e-05	0.000358418	8.7624e-05	3.38823e-06	7.2058e-06	0.000382751	0.000541281	0.000231705
B*15:11	7.28432e-05	0.00466969	0.0217494	0.000170218	1.44289e-05	2.89271e-05	7.2058e-06	0.000636703	0.00363783	7.2058e-06	7.28432e-05	0.000156592	8.7624e-05	0.00544507	7.2058e-06	0.000177897	0.000601685	0.00117367	2.89271e-05	2.16693e-05	0.0384972	0.000864253	0.000318272	3.62024e-05	5.08057e-05	0.00087273	5.08057e-05	0.000995129	8.7624e-05	0.000645516	7.2058e-06	0.000798379	0.000541281	0.000231705
B*15:18	0.000191233	0.00178781	0.00204755	0.00044687	3.78798e-05	7.59417e-05	1.89172e-05	0.00167152	0.0179147	1.89172e-05	0.000191233	0.00137623	0.000230037	0.000426915	1.89172e-05	0.00135393	0.000192234	0.00185821	7.59417e-05	5.68879e-05	0.000276121	0.0022689	0.000212364	9.50413e-05	0.000133379	0.00267315	0.534564	0.0419109	0.000230037	0.000376581	1.89172e-05	0.000606615	3.2994e-05	0.000608288
B*15:27	1.44988e-05	0.000135548	9.42631e-05	3.38806e-05	2.87195e-06	5.75772e-06	1.43426e-06	0.0113174	0.00072408	1.43426e-06	1.44988e-05	0.000104343	1.74408e-05	3.23677e-05	1.43426e-06	0.000102652	0.00011976	0.00605745	5.75772e-06	4.3131e-06	0.000187178	0.000172023	0.0226404	7.2058e-06	1.01125e-05	0.000202672	1.01125e-05	7.13402e-05	1.74408e-05	0.000128485	1.43426e-06	7.61835e-05	0.000107738	4.61189e-05
B*15:28	1.44988e-05	0.0105812	0.0152155	3.38806e-05	2.87195e-06	5.75772e-06	1.43426e-06	0.000126731	0.00072408	1.43426e-06	1.44988e-05	0.000104343	1.74408e-05	3.23677e-05	1.43426e-06	0.000102652	0.00011976	0.000236776	5.75772e-06	4.3131e-06	0.00766255	0.000172023	6.33494e-05	7.2058e-06	1.01125e-05	0.00707676	1.01125e-05	7.13402e-05	1.74408e-05	0.000128485	1.43426e-06	7.61835e-05	0.000107738	4.61189e-05
B*27:04	2.90325e-05	0.000271421	0.000188752	6.78424e-05	5.7508e-06	1.15292e-05	2.87195e-06	0.0226619	0.0014499	2.87195e-06	2.90325e-05	0.00452015	3.49235e-05	6.4813e-05	2.87195e-06	0.00020555	0.000239808	0.000784082	1.15292e-05	8.63655e-06	0.000374804	0.00185108	0.000126851	1.44289e-05	2.02492e-05	0.000405829	2.02492e-05	0.000142851	3.49235e-05	0.00323658	2.87195e-06	0.00015255	0.000215734	0.0132108
B*35:01	0.000738944	8.54289e-05	0.00732758	0.000440656	0.00452015	0.000418876	0.000104343	0.00120538	0.00916584	0.000104343	0.00394038	0.0272746	9.9886e-06	0.0190989	0.000104343	0.000541711	0.00871261	0.00817851	0.000418876	0.00031378	0.352314	0.0109102	0.00723445	0.000524225	4.26275e-05	0.00445562	0.000735685	0.00108669	9.9886e-06	0.00934731	0.000104343	0.00554238	0.00783794	0.00335517
B*37:01	0.35066	0.000812815	0.00292159	0.000238881	2.02492e-05	4.05957e-05	1.01125e-05	0.0011061	0.00510524	1.01125e-05	0.000102226	0.000735685	0.00012297	0.000228214	1.01125e-05	3.20647e-05	0.000844391	0.00166943	4.05957e-05	3.04102e-05	0.00131973	0.00121287	0.000446655	5.08057e-05	1	0.00142897	7.12996e-05	0.00548589	0.00012297	0.000905903	1.01125e-05	0.000537144	0.000759621	0.00122774
B*39:01	0.000513245	0.00534966	0.116478	0.00119911	0.000101664	0.000203817	5.07713e-05	0.00134996	0.0189202	5.07713e-05	0.000120927	0.00426206	1.67022e-06	0.0024186	5.07713e-05	0.00363377	0.000855444	0.00838162	0.000203817	0.00015268	0.000709781	0.00608943	0.000163762	0.000255078	0.000357971	0.21299	0.000357971	0.00252537	1.67022e-06	0.00454823	5.07713e-05	0.00269682	0.000244055	0.00163256
B*39:04	7.28432e-05	0.0132785	0.000473584	0.000170218	1.44289e-05	2.89271e-05	7.2058e-06	0.000636703	0.00363783	7.2058e-06	0.0163371	0.000524225	8.7624e-05	0.000162617	7.2058e-06	0.021541	0.000601685	0.00118958	2.89271e-05	2.16693e-05	0.00036427	0.00019922	0.000318272	3.62024e-05	5.08057e-05	0.0355541	5.08057e-05	0.000995129	8.7624e-05	0.000645516	7.2058e-06	0.000382751	0.000541281	0.000231705
B*40:01	0.00967691	0.00846555	0.0045831	0.00164728	0.000139635	0.000279942	6.97339e-05	0.000156662	0.00184137	6.97339e-05	2.72482e-05	0.00352806	0.000233165	0.000228649	6.97339e-05	0.00639057	0.00547716	0.0115121	0.000279942	0.000209704	0.00910062	0.0735163	0.0389414	0.000350348	0.000200744	0.000390512	0.000491671	0.00346858	0.000233165	0.00624696	6.97339e-05	0.00370406	0.000178959	0.0120716
B*40:02	0.000302101	2.8895e-05	0.000820215	0.00135814	0.000175469	0.00114862	8.76296e-05	0.00774293	1.98888e-07	8.76296e-05	0.000922066	0.0277306	0.000253198	0.00109432	8.76296e-05	0.00519992	0.00731707	0.0144664	0.0117237	0.00026352	0.00197102	0.330824	0.00387049	0.000440257	0.000617847	0.0123827	0.000617847	0.00435871	0.00106559	0.0078501	8.76296e-05	1.79476e-05	0.00509726	4.15846e-05
B*40:03	0.000102226	0.000440153	1.41948e-06	0.000238881	2.02492e-05	4.05957e-05	1.01125e-05	0.000893535	0.00437343	1.01125e-05	0.000102226	4.26275e-05	0.00012297	0.000228214	1.01125e-05	0.000723764	0.00920742	0.00166943	4.05957e-05	3.04102e-05	0.00131973	0.0587857	0.000446655	5.08057e-05	7.12996e-05	0.00142897	7.12996e-05	0.000502996	0.00012297	0.000321114	1.01125e-05	0.00479887	6.78484e-05	0.000325169
B*40:06	0.00487538	4.2229e-06	0.00924484	2.65456e-05	0.0565665	0.000203817	5.07713e-05	0.00448614	0.00484548	5.07713e-05	0.000513245	0.00055562	0.0725748	7.33835e-05	5.07713e-05	0.00363377	0.000855444	0.00838162	0.00385532	0.00015268	0.0066259	0.00429188	0.0022425	0.00239511	0.000908652	0.00717437	0.000357971	0.327867	0.000617389	0.00020346	5.07713e-05	0.000938346	0.00169881	0.00743429
B*40:52	1.44988e-05	0.000135548	0.0152155	3.38806e-05	2.87195e-06	5.75772e-06	1.43426e-06	0.000126731	0.0019808	1.43426e-06	1.44988e-05	0.000104343	1.74408e-05	3.23677e-05	1.43426e-06	0.000102652	0.00011976	0.000236776	5.75772e-06	4.3131e-06	0.000187178	0.00833761	6.33494e-05	7.2058e-06	1.01125e-05	0.000202672	1.01125e-05	0.0201045	1.74408e-05	0.000128485	1.43426e-06	7.61835e-05	0.000107738	4.61189e-05
B*44:02	7.28432e-05	0.000681001	0.00143544	0.000170218	1.44289e-05	0.446931	7.2058e-06	6.5462e-06	0.00363783	7.2058e-06	7.28432e-05	0.000156592	8.7624e-05	0.000162617	7.2058e-06	0.00051573	3.01446e-05	0.00117367	2.89271e-05	2.16693e-05	0.000940392	0.000864253	0.00140905	1	5.08057e-05	0.000574721	5.08057e-05	0.0107	8.7624e-05	0.000645516	7.2058e-06	0.000382751	0.000541281	0.000231705
B*44:03	0.000279289	4.85902e-06	0.00696909	0.00250487	0.00021233	0.000425681	0.000106038	0.00936949	0.0442698	0.000106038	0.000790626	0.00771429	0.00128944	0.00239302	0.000106038	0.00758929	0.74596	0.0175054	0.000425681	0.00170119	0.0138385	0.00817064	0.00468356	0.000532742	0.000747638	0.00987076	5.45679e-05	0.00527435	0.00128944	0.00949917	0.000106038	0.00478354	0.984224	0.00340968
B*46:01	0.000576502	0.00131541	0.00374808	0.392983	0.0102274	0.000228938	5.70288e-05	0.00503905	0.00162079	5.70288e-05	2.61074e-05	4.9876e-06	2.19411e-05	0.001287	5.70288e-05	0.00408163	0.0047619	0.147544	0.100962	0.000171497	0.00744253	0.00683995	0.000576759	0.000286517	0.000402091	0.00805861	0.000589276	5.84243e-05	0.000693481	0.0051088	5.70288e-05	0.0030292	0.00428385	0.00154456
B*48:01	0.00114751	0.00314879	0.00329972	0.00145657	6.4813e-05	0.00778297	3.23677e-05	0.00274599	0.00773801	3.23677e-05	0.00114751	0.00209574	0.000393597	0.00073046	3.23677e-05	0.000220426	0.0027027	0.00534345	0.000129938	9.73362e-05	0.000652682	0.00388213	0.00142964	0.00544507	0.00287997	9.60622e-05	0.000228214	0.0894771	0.294304	0.0013751	3.23677e-05	0.00171928	0.00243138	0.000717406
B*51:01	0.000176924	0.00138751	0.000736527	0.00262563	0.000222567	0.00048789	0.00011115	0.00230825	0.00337914	0.0129038	0.000953684	0.00109013	0.00135161	0.00148108	0.0129038	0.0602189	0.00866734	0.00877854	0.000446204	0.000334251	0.00526639	0.00627987	0.00490937	0.000558426	0.000783683	0.0157064	9.82929e-05	0.00552863	0.00135161	0.00995715	0.0129038	0.68541	0.00834931	0.0166467
B*51:02	5.82045e-05	0.000544146	0.000915903	0.000136011	1.15292e-05	2.31139e-05	5.75772e-06	0.000241361	1.75527e-06	5.75772e-06	5.82045e-05	0.000636333	7.00149e-05	0.000129938	5.75772e-06	0.00931981	0.000480769	0.000950518	2.31139e-05	1.73146e-05	2.4218e-05	0.000690571	0.000254311	2.89271e-05	4.05957e-05	0.000813609	4.05957e-05	0.00195651	7.00149e-05	0.000220345	5.75772e-06	0.00167313	0.000432504	0.124845
B*52:01	0.00128112	0.011977	0.00832907	0.0016408	0.000253765	0.000508751	0.000126731	0.00603568	0.155089	0.000126731	0.00128112	0.0092197	0.000747793	3.83197e-05	0.000126731	0.00783179	0.00418223	0.0209215	0.000508751	0.0118009	0.016539	0.0151999	0.00208126	0.000636703	0.000893535	0.017908	0.000293902	0.000452019	0.000133544	0.959163	0.000126731	0.00673156	0.00951967	0.000558115
B*54:01	0.00059221	0.00108446	0.00652515	0.000262357	0.000198805	0.000766743	0.0144461	0.0208786	0.00728407	9.92833e-05	0.00155279	0.00722289	0.0012073	0.00188622	9.92833e-05	0.00710585	0.00829016	0.385786	0.000398565	0.000298565	0.012957	0.0119079	0.00438522	0.000225505	1.52346e-05	0.00954529	0.000700013	0.00493837	4.65753e-05	0.00889407	9.92833e-05	0.00527364	0.0074579	0.00227174
B*55:02	0.00151815	0.000271976	7.48231e-06	2.58168e-05	5.87765e-05	0.000117836	2.93531e-05	0.00128806	0.00240796	2.93531e-05	0.000296729	4.48314e-05	0.000850151	0.000662427	2.93531e-05	0.000755986	0.00245098	0.0517706	0.000117836	8.82706e-05	0.000276709	0.00352056	0.00147933	0.000147472	0.00348563	0.00414781	0.000206959	0.00146003	0.000356939	1.44571e-05	0.0488623	0.000202691	0.00220492	0.000458088
B*55:04	1.44988e-05	0.000135548	9.42631e-05	3.38806e-05	2.87195e-06	5.75772e-06	1.43426e-06	0.0113174	0.00072408	1.43426e-06	1.44988e-05	0.000104343	1.74408e-05	3.23677e-05	1.43426e-06	0.0139721	0.00011976	0.000236776	5.75772e-06	4.3131e-06	0.00766255	0.000172023	6.33494e-05	7.2058e-06	1.01125e-05	0.000202672	1.01125e-05	7.13402e-05	1.74408e-05	0.000128485	1.43426e-06	0.0188263	0.000107738	4.61189e-05
B*56:01	7.28432e-05	0.000681001	0.000473584	0.000170218	1.44289e-05	2.89271e-05	7.2058e-06	6.5462e-06	0.00363783	7.2058e-06	7.28432e-05	0.00568569	8.7624e-05	0.000162617	7.2058e-06	0.0205499	0.000601685	0.00117367	2.89271e-05	2.16693e-05	0.00036427	0.00019922	0.0694857	3.62024e-05	5.08057e-05	0.000574721	5.08057e-05	0.000358418	8.7624e-05	3.38823e-06	7.2058e-06	0.000382751	0.000541281	0.000231705
B*56:03	2.90325e-05	0.000271421	0.000188752	6.78424e-05	5.7508e-06	1.15292e-05	2.87195e-06	0.0226619	0.0014499	2.87195e-06	2.90325e-05	0.000208936	3.49235e-05	6.4813e-05	2.87195e-06	0.00020555	0.000239808	0.0121294	1.15292e-05	8.63655e-06	0.000374804	0.000344458	0.00896969	1.44289e-05	2.02492e-05	0.000405829	2.02492e-05	0.000142851	3.49235e-05	0.00323658	2.87195e-06	0.00015255	0.000215734	9.23485e-05
B*58:01	4.3601e-05	0.00040762	0.000283468	0.000101886	8.63655e-06	1.73146e-05	4.3131e-06	0.000381105	0.000771614	4.3131e-06	4.3601e-05	0.00031378	5.24482e-05	9.73362e-05	4.3131e-06	0.000308695	0.0360144	0.000712033	1.73146e-05	1	0.000562881	0.000517307	0.000190504	2.16693e-05	3.04102e-05	0.000609475	3.04102e-05	0.000214534	5.24482e-05	0.0115916	4.3131e-06	0.000229099	0.00163714	0.000138689
B*59:01	0.000236225	7.178e-05	0.000156154	0.000552006	4.67918e-05	9.38086e-05	2.33679e-05	0.00206478	0.00469306	2.33679e-05	0.00261684	0.00764453	0.000284158	0.000527357	2.33679e-05	0.000294351	0.000991041	0.0986921	9.38086e-05	7.0272e-05	0.000102529	0.00104121	0.000688378	0.000117402	0.000164759	0.00330206	0.00519808	0.00108704	0.000284158	0.00209336	2.33679e-05	0.00124123	0.000525068	0.000751401
B*67:01	0.000161421	0.0015091	0.000308197	0.00869552	3.19744e-05	6.41026e-05	1.59681e-05	0.0397305	0.00806142	1.59681e-05	0.000161421	0.00108161	0.000194175	0.00036036	1.59681e-05	0.00950993	0	0.000517672	6.41026e-05	4.80192e-05	0.00208391	0.00191518	2.94014e-05	8.02246e-05	0.000112585	0.0787879	0.000112585	0.000794254	0.00385294	0.00143046	1.59681e-05	0.000230018	6.1535e-05	0.000513458
DRB1*01:01	0.000885844	0.000133153	0.000390294	0.00135814	0.000175469	0.00114862	0.0163673	0.00774293	0.0403398	8.76296e-05	0.000922066	0.00637508	0.000778074	2.59949e-34	0.0163673	0.000809357	0.000759663	0.00590743	0.000351782	0.00026352	0.0114361	0.0105102	0.00387049	0.000452271	6.65229e-06	0.341269	0.000617847	0.00435871	0.000253198	0.00653035	8.76296e-05	0.00181012	0.000862394	0.00281775	0.785439	0.0010639	0.00679101	0.000440257	0.000452271	0.0011558	8.76296e-05	8.76296e-05	0.000175469	0.00637508	6.65229e-06	0.003102	0.000440257	0.00426057	0.00535396
DRB1*03:01	1.44988e-05	0.000135548	9.42631e-05	3.38806e-05	2.87195e-06	5.75772e-06	1.43426e-06	0.000126731	0.00072408	1.43426e-06	1.44988e-05	0.000104343	1.74408e-05	3.23677e-05	1.43426e-06	0.000102652	0.011976	0.000236776	5.75772e-06	0.332535	0.000187178	0.000172023	6.33494e-05	7.2058e-06	1.01125e-05	0.000202672	1.01125e-05	7.13402e-05	1.74408e-05	0.000128485	1.43426e-06	7.61835e-05	0.0133125	4.61189e-05	8.76296e-05	1.89172e-05	0.00011115	7.2058e-06	7.2058e-06	1.89172e-05	1.43426e-06	1.43426e-06	2.87195e-06	0.000104343	1.01125e-05	5.07713e-05	7.2058e-06	6.97339e-05	8.76296e-05
DRB1*04:01	0.000146568	0.00137025	0.00512305	0.000342497	2.90325e-05	5.82045e-05	1.44988e-05	0.00128112	0.0117553	1.44988e-05	0.000146568	0.000738944	0.000176309	0.000327204	1.44988e-05	0.000688631	0.00121065	0.00239356	5.82045e-05	4.3601e-05	0.000746735	0.00173897	6.65352e-08	7.28432e-05	0.000102226	1.62417e-05	0.35066	0.00202736	0.000176309	6.92159e-06	1.44988e-05	0.00816616	0.00108911	0.000466214	0.000922066	0.0039671	0.000176924	7.28432e-05	7.28432e-05	0.266943	1.44988e-05	1.44988e-05	2.90325e-05	0.000738944	0.000102226	0.000513245	7.28432e-05	0.000704938	0.000885844
DRB1*04:03	0.000357829	4.70791e-06	0.00217685	0.000836166	7.08793e-05	0.000142099	3.53972e-05	0.000281941	0.000191101	3.53972e-05	0.000357829	0.000645694	0.00680313	0.001221	3.53972e-05	0.0269966	0.00295567	0.00158835	0.000142099	0.000106447	0.0161608	2.60327e-07	0.000443061	0.000177838	0.000249574	0.0018519	0.00238601	0.000106212	0.000430437	0.00317098	3.53972e-05	0.00141522	0.00265894	0.00113821	0.0016405	0.00576492	0.00728871	0.0271099	0.000177838	0.000236583	3.53972e-05	3.53972e-05	7.08793e-05	0.0103039	0.000249574	0.00125303	0.127956	0.00172102	0.000531774
DRB1*04:04	2.90325e-05	0.000271421	0.000188752	6.78424e-05	5.7508e-06	1.15292e-05	2.87195e-06	0.000253765	0.00396635	2.87195e-06	2.90325e-05	0.000208936	3.49235e-05	6.4813e-05	2.87195e-06	0.00020555	0.00363973	0.000474119	1.15292e-05	8.63655e-06	0.000374804	0.000344458	0.00896969	1.44289e-05	2.02492e-05	0.000405829	2.02492e-05	0.000142851	3.49235e-05	0.000257278	2.87195e-06	0.0376978	0.00430435	9.23485e-05	0.000175469	3.78798e-05	0.000222567	1.44289e-05	1.44289e-05	3.78798e-05	2.87195e-06	2.87195e-06	5.7508e-06	0.000208936	2.02492e-05	0.000101664	1.44289e-05	0.000139635	0.000175469
DRB1*04:05	0.00170086	0.0021583	0.00149387	0.00483391	0.00121824	9.97793e-05	0.00700893	0.00355592	0.00708207	0.000204633	0.000634066	0.00241046	0.00248837	0.00418477	0.000204633	0.000354991	0.0100305	0.139411	0.00245409	0.000615372	0.00053361	0.00245255	0.0010699	0.000604199	3.82085e-06	0.0176772	6.40965e-07	0.0101785	0.00899719	0.0183316	0.000204633	0.00054828	0.0153715	0.00311783	0.00559283	0.00269901	0.00681409	0.000604199	0.000833034	1.63732e-05	0.00700893	0.00700893	0.000409756	3.23288e-05	3.82085e-06	0.00243873	0.00102809	0.00277748	6.41457e-05
DRB1*04:06	0.000419533	0.00194415	0.000990748	0.00055207	8.31018e-05	0.000166603	4.15012e-05	0.110948	0.00649421	4.15012e-05	0.000448573	0.00177881	0.000504662	0.00093658	4.15012e-05	0.0029703	0.00346535	0.000864359	0.000166603	0.000124802	0.00145415	0.00497758	0.387424	0.00356821	0.000292611	0.00586443	0.0016384	0.00206427	0.000133064	0.00141569	4.15012e-05	0.00220442	0.00311746	0.00133448	0.00253562	0.000547382	0.210657	0.00356821	0.000208505	5.34854e-05	0.0345595	4.15012e-05	8.31018e-05	0.00020475	0.000292611	0.0014691	0.00356821	6.86741e-06	0.00253562
DRB1*04:07	1.44988e-05	0.000135548	9.42631e-05	0.0423327	2.87195e-06	5.75772e-06	1.43426e-06	0.0113174	0.00072408	1.43426e-06	1.44988e-05	0.000104343	1.74408e-05	3.23677e-05	1.43426e-06	0.000102652	0.00011976	0.00605745	5.75772e-06	4.3131e-06	0.000187178	0.000172023	6.33494e-05	7.2058e-06	1.01125e-05	0.00707676	1.01125e-05	7.13402e-05	1.74408e-05	0.000128485	1.43426e-06	7.61835e-05	0.000107738	4.61189e-05	8.76296e-05	1.89172e-05	0.00011115	7.2058e-06	7.2058e-06	1.89172e-05	1.43426e-06	1.43426e-06	2.87195e-06	0.000104343	1.01125e-05	5.07713e-05	7.2058e-06	6.97339e-05	8.76296e-05
DRB1*04:10	0.000176309	0.000283567	0.00011276	0.000411994	3.49235e-05	7.00149e-05	1.74408e-05	0.000747793	0.000423908	1.74408e-05	0.000176309	9.9886e-06	0.000212084	0.000583106	1.74408e-05	1.9083e-05	5.18045e-05	0.00287924	7.00149e-05	5.24482e-05	0.000720547	0.0128807	0.000770341	8.7624e-05	0.00012297	0.00129797	0.00012297	0.000272075	0.000212084	0.000682774	1.74408e-05	0.000926406	6.11815e-07	0.000560815	0.00106559	0.00275715	0.00135161	8.7624e-05	8.7624e-05	0.000230037	1.74408e-05	1.74408e-05	3.49235e-05	0.0159601	0.00012297	0.0118827	8.7624e-05	0.000847978	0.0106256
DRB1*08:02	0.000481852	0.000509391	0.00131096	9.58984e-05	9.5446e-05	0.000191351	4.76659e-05	4.53319e-06	0.000564305	4.76659e-05	0.000201171	0.00242195	0.000579626	0.00929618	4.76659e-05	0.00604861	0.0039801	0.000158448	0.000191351	0.000143341	0.0173995	0.000495437	0.00147463	0.000239477	0.000336076	0.000393098	0.000336076	0.00233203	0.00358519	0.00427004	4.76659e-05	0.0148289	0.00357609	0.00153271	0.00291227	0.000628691	0.000127333	0.00273217	0.000239477	0.000628691	4.76659e-05	4.76659e-05	9.5446e-05	0.010287	0.000336076	0.0226205	0.000239477	0.00231753	0.010209
DRB1*08:03	0.000546156	0.000451901	0.00452692	0.146247	0.00499337	0.00039183	9.76056e-05	0.00658296	0.00583719	9.76056e-05	0.000513879	2.37896e-06	6.51904e-05	0.00176318	9.76056e-05	0.00364979	0.000300157	0.0706423	0.00039183	0.00029352	2.1123e-07	0.00698082	0.000976524	0.000490377	9.05621e-06	0.00134846	0.00266193	0.00485492	0.0011869	0.00381655	9.76056e-05	0.000145591	2.55048e-05	0.00148706	0.00193872	0.00128737	0.00291954	0.00025194	0.000490377	2.73012e-06	9.76056e-05	0.0146944	0.0294241	0.00399574	9.05621e-06	0.000877732	0.000490377	0.00335123	0.00596095
DRB1*09:01	0.0013292	0.000448343	0.00150251	0.00267566	0.000429558	0.000162874	0.000214522	0.00315455	0.00109909	0.00668584	0.00156556	0.0203786	0.0247089	3.42363e-05	0.000214522	2.78435e-07	0.0179126	0.00706952	0.0045214	0.00064511	0.00198872	0.0107214	0.0017874	0.000650667	3.27219e-05	0.0198921	0.00151252	0.0464616	0.00260862	0.00168705	0.00668584	0.000835671	0.0161143	0.00590246	0.0131067	0.00282944	0.00297493	0.00184186	0.00738729	0.00102198	0.000214522	0.000214522	0.00106831	0.00315703	3.27219e-05	0.00263841	0.000762244	0.00461991	0.0206937
DRB1*10:01	0.260219	0.000138029	0.00448064	0.000204508	1.73355e-05	3.47544e-05	8.65738e-06	0.00213637	0.00437065	8.65738e-06	8.75171e-05	0.000629828	0.000105275	0.000195376	8.65738e-06	9.30864e-06	0.000722892	0.00142921	3.47544e-05	2.60345e-05	0.000955182	0.000655364	0.000382386	4.34953e-05	0.85611	0.00122335	6.10403e-05	0.00760906	0.000105275	0.000775553	8.65738e-06	0.000459855	0.00065032	0.000278381	0.000123619	0.000114187	0.000670919	4.34953e-05	4.34953e-05	0.000114187	8.65738e-06	8.65738e-06	1.73355e-05	4.87191e-06	0.85611	0.000306463	4.34953e-05	0.000420924	0.000528945
DRB1*11:01	0.000342497	0.00320196	0.00133559	0.000158761	6.78424e-05	0.000136011	3.38806e-05	0.0016408	0.000644635	3.38806e-05	0.0102936	0.00246482	0.000411994	0.000103888	3.38806e-05	0.00667175	2.83558e-05	0.00133112	0.000136011	0.000101886	3.30034e-05	0.00877178	0.000128965	0.000170218	0.000238881	7.12363e-05	0.000238881	0.00702707	0.00047611	0.00175917	3.38806e-05	0.00179791	0.000581643	0.000860514	5.82282e-06	0.00030989	0.00262563	0.000170218	0.000170218	0.00030989	3.38806e-05	3.38806e-05	6.78424e-05	0.0101073	0.000238881	0.00119911	0.000170218	0.0162592	1.9486e-05
DRB1*12:01	0.000308589	0.00346951	0.000303942	0.000216197	8.92586e-05	0.0276445	4.45759e-05	0.0020612	0.00237478	4.45759e-05	0.000308589	0.00324291	6.26406e-05	0.00100597	4.45759e-05	0.00226422	0.00372208	0.00038808	0.000178946	0.000134049	0.00248542	0.012543	0.00101804	0.00311965	0.00135314	0.000253346	0.000314289	0.000376376	6.26406e-05	0.00399323	4.45759e-05	0.000154608	0.00334842	0.000815066	0.00272348	0.000587936	0.00590847	0.00311965	0.000223952	0.000587936	4.45759e-05	4.45759e-05	8.92586e-05	0.00104127	0.00135314	0.000392762	0.000223952	0.00704614	6.84184e-06
DRB1*12:02	0.000266403	0.00178486	0.0010011	0.000622525	5.27695e-05	0.000105793	2.63532e-05	0.000205753	0.000115855	2.63532e-05	0.000266403	0.000916478	0.0113391	8.12788e-06	2.63532e-05	0.000838076	0.000222576	0.00435054	0.0102979	7.92493e-05	0.00343922	0.0376289	6.10369e-05	0.0001324	0.000185807	1.45203e-05	0.000185807	0.00741882	0.00032046	0.00236079	2.63532e-05	3.39862e-05	0.000493543	0.000242427	0.000389113	0.333885	0.00204228	0.0001324	0.0001324	0.00230051	2.63532e-05	2.63532e-05	5.27695e-05	1.53664e-05	0.000185807	0.000932876	0.0001324	5.67096e-07	0.00161011
DRB1*13:01	7.28432e-05	0.000681001	0.00143544	0.00506021	1.44289e-05	0.195911	7.2058e-06	6.5462e-06	0.00363783	7.2058e-06	7.28432e-05	0.000156592	8.7624e-05	0.000162617	7.2058e-06	0.00051573	3.01446e-05	0.000336357	2.89271e-05	2.16693e-05	0.00036427	0.000864253	0.00140905	0.637688	5.08057e-05	0.00101824	5.08057e-05	0.0107	8.7624e-05	0.000645516	7.2058e-06	0.000382751	0.000541281	0.000231705	0.000440257	9.50413e-05	8.66841e-05	3.62024e-05	3.62024e-05	9.50413e-05	7.2058e-06	7.2058e-06	1.44289e-05	0.000156592	5.08057e-05	0.000255078	3.62024e-05	0.000350348	0.000440257
DRB1*13:02	0.00430547	0.000216939	0.00116208	0.00238504	0.000202173	0.000405318	0.000100965	0.00892128	0.0296386	0.000100965	0.000639711	0.00734526	0.00122776	0.00227854	0.000100965	0.00722624	0.505133	0.011941	0.000405318	0.0427186	0.0131765	0.00104353	0.00445952	0.000507257	2.29195e-05	0.0106235	2.29195e-05	0.00502204	0.00122776	0.00215939	0.0142054	0.00385978	0.644866	0.00324657	0.00616874	7.48458e-07	0.00782449	0.000507257	0.000507257	0.00133169	0.000100965	0.000100965	0.000202173	0.00734526	2.29195e-05	0.000342657	0.000507257	1.23854e-05	0.000176665
DRB1*14:02	1.44988e-05	0.0105812	9.42631e-05	3.38806e-05	2.87195e-06	5.75772e-06	1.43426e-06	0.000126731	0.00072408	1.43426e-06	1.44988e-05	0.0137456	1.74408e-05	3.23677e-05	1.43426e-06	0.000102652	0.00011976	0.000236776	5.75772e-06	4.3131e-06	0.00766255	0.000172023	6.33494e-05	7.2058e-06	1.01125e-05	0.00707676	1.01125e-05	7.13402e-05	1.74408e-05	0.000128485	1.43426e-06	7.61835e-05	0.000107738	4.61189e-05	8.76296e-05	1.89172e-05	0.0129038	7.2058e-06	7.2058e-06	1.89172e-05	1.43426e-06	1.43426e-06	2.87195e-06	0.0137456	1.01125e-05	5.07713e-05	7.2058e-06	6.97339e-05	8.76296e-05
DRB1*14:03	0.00532127	0.0015091	0.000308197	0.00069847	3.19744e-05	0.019175	1.59681e-05	0.00141093	0.00806142	1.59681e-05	0.000161421	0.00282067	0.000194175	0.000827537	1.59681e-05	0.00297299	0	0.0026361	6.41026e-05	4.80192e-05	0.00208391	0.0070252	0.00070529	8.02246e-05	0.000112585	4.5499e-05	0.000112585	0.000794254	0.000194175	0.00143046	1.59681e-05	0.100779	0.00119925	0.00011655	0.00097561	0.000210612	0.00123747	8.02246e-05	8.02246e-05	0.000210612	1.59681e-05	1.59681e-05	3.19744e-05	0.00116168	0.000112585	0.00386132	8.02246e-05	0.000109221	0.00466284
DRB1*14:05	0.000251296	0.00234933	0.000353497	0.000587222	4.9777e-05	9.97934e-05	2.48587e-05	0.00219651	0.000135779	2.48587e-05	0.00228454	0.00630913	0.000302287	3.42842e-05	2.48587e-05	0.00660507	0.00204955	0.000129213	0.0111148	7.47552e-05	0.00664082	0.0128986	0.00109798	0.000124892	0.00017527	0.00351273	0.00017527	0.00123648	0.000302287	0.00222691	2.48587e-05	0.0370737	4.51943e-05	0.000799339	0.00151881	0.000327875	0.00093374	0.000124892	0.0409877	0.000327875	2.48587e-05	2.48587e-05	4.9777e-05	9.29388e-05	0.00017527	0.000879973	0.000124892	0.00207406	0.000140035
DRB1*14:06	0.000191233	0.0177745	0.00124329	0.00030989	3.78798e-05	7.59417e-05	1.89172e-05	0.00167152	0.00955029	1.89172e-05	0.000191233	0.0132998	0.00275715	0.00687353	1.89172e-05	0.00135393	0.00157959	0.00185821	7.59417e-05	5.68879e-05	0.0243151	0.0022689	0.00083555	9.50413e-05	0.000133379	0.00708618	0.000133379	0.000597163	0.018523	0.00169466	1.89172e-05	0.00100483	0.00142101	0.000608288	0.0011558	0.000249509	0.0342656	9.50413e-05	0.0116945	0.000249509	1.89172e-05	1.89172e-05	3.78798e-05	0.0132998	0.000133379	0.0232132	9.50413e-05	0.000919759	0.0011558
DRB1*14:07	4.3601e-05	0.00040762	0.000283468	0.000101886	8.63655e-06	1.73146e-05	4.3131e-06	0.00105648	2.89693e-05	4.3131e-06	4.3601e-05	0.0150831	5.24482e-05	9.73362e-05	4.3131e-06	0.00183604	0.000360144	0.000712033	1.73146e-05	1.29704e-05	0.000173329	0.000517307	0.000190504	2.16693e-05	3.04102e-05	0.0060259	3.04102e-05	0.000214534	0.106957	0.00101326	4.3131e-06	0.000229099	0.000323989	0.000138689	0.00026352	5.68879e-05	0.000334251	2.16693e-05	2.16693e-05	5.68879e-05	4.3131e-06	4.3131e-06	8.63655e-06	0.00176745	3.04102e-05	0.00642851	2.16693e-05	0.000209704	0.00026352
DRB1*14:54	0.00062819	0.0032998	3.77669e-05	0.000651818	7.69755e-05	0.000154321	3.84416e-05	0.00293052	0.0194071	3.84416e-05	0.000388605	0.00663116	0.000467458	0.000834965	0.03731	0.0126185	0.00320988	0.00634617	0.000154321	0.000115602	5.14643e-07	0.0201878	0.00169792	0.000193133	0.000271039	0.00143235	0.000271039	0.00466329	0.000467458	0.000799723	3.84416e-05	1.25674e-05	0.00137375	0.0252676	0.00234869	0.000125398	4.97692e-05	0.000193133	0.000193133	0.000507028	3.84416e-05	3.84416e-05	7.69755e-05	0.000577276	0.000271039	0.00111334	0.00409177	2.13245e-05	0.0183252
DRB1*15:01	0.0010548	0.00141583	0.0113228	0.00160012	0.0275242	0.000418876	0.000104343	0.000672986	0.00411721	0.000104343	0.0003195	0.0014148	0.00126883	0.0115574	0.000104343	0.000541711	0.00486429	0.00300309	0.000418876	0.00031378	0.0179218	7.95173e-05	0.000298877	0.000524225	0.000735685	0.0123184	0.000735685	7.29591e-05	0.00196819	0.00893536	0.000104343	0.00198548	0.00783794	0.00293196	0.00637508	1.1083e-05	0.00590667	0.000524225	0.000524225	0.00042834	0.000104343	0.000104343	0.000208936	0.0192128	0.000735685	0.0319198	0.000524225	3.66961e-05	4.73153e-06
DRB1*15:02	0.000898015	0.010343	0.00719279	0.00258527	0.000219146	0.000439345	0.000109442	0.000673988	0.103576	0.000109442	0.000898015	0.00796192	0.00161665	0.00162221	0.000109442	0.0078329	0.0010633	0.0180673	0.000439345	0.00157522	0.0142827	0.0131263	0.000579238	0.000549842	0.000771637	0.0154649	8.24342e-05	0.000376004	1.5147e-07	0.69446	0.000109442	0.00581322	0.0048285	2.54959e-05	0.000127488	4.80856e-05	0.00132832	0.000549842	0.000549842	4.80856e-05	0.000109442	0.000109442	0.000219146	0.00796192	0.000771637	0.00387413	0.000549842	0.00532108	0.00546587
DRB1*16:02	2.90325e-05	0.000271421	0.0052535	6.78424e-05	5.7508e-06	1.15292e-05	2.87195e-06	0.00331309	0.0014499	2.87195e-06	2.90325e-05	0.000208936	3.49235e-05	6.4813e-05	2.87195e-06	0.00463302	0.000239808	0.000474119	1.15292e-05	8.63655e-06	0.00152694	0.000344458	0.000126851	1.44289e-05	2.02492e-05	0.0141705	2.02492e-05	0.000142851	3.49235e-05	0.00323658	2.87195e-06	0.00015255	0.000215734	9.23485e-05	0.000175469	3.78798e-05	0.000222567	1.44289e-05	1.44289e-05	3.78798e-05	2.87195e-06	2.87195e-06	5.7508e-06	0.00452015	2.02492e-05	0.000101664	1.44289e-05	0.000139635	0.000175469
DQB1*02:01	1.44988e-05	0.000135548	9.42631e-05	3.38806e-05	2.87195e-06	5.75772e-06	1.43426e-06	0.000126731	0.00072408	1.43426e-06	1.44988e-05	0.000104343	1.74408e-05	3.23677e-05	1.43426e-06	0.000102652	0.011976	0.000236776	5.75772e-06	0.332535	0.000187178	0.000172023	6.33494e-05	7.2058e-06	1.01125e-05	0.000202672	1.01125e-05	7.13402e-05	1.74408e-05	0.000128485	1.43426e-06	7.61835e-05	0.0133125	4.61189e-05	8.76296e-05	1.89172e-05	0.00011115	7.2058e-06	7.2058e-06	1.89172e-05	1.43426e-06	1.43426e-06	2.87195e-06	0.000104343	1.01125e-05	5.07713e-05	7.2058e-06	6.97339e-05	8.76296e-05
DQB1*03:01	0.00162625	0.00298755	0.00123898	0.000147856	0.00032213	0.00560397	0.000160872	0.00496978	0.00047545	0.000160872	0.000217219	2.795e-06	0.00179214	3.40341e-05	0.000160872	0.00395909	0.00267215	0.0122351	1.07722e-05	0.000483776	6.84163e-05	0.0226593	0.000802142	0.000106139	0.00113426	0.00110562	0.0248058	0.0107855	3.34707e-05	0.0144114	0.000160872	0.0205652	0.00411302	0.00315279	0.00120668	0.0586372	0.000312315	0.000106139	0.000106139	0.043508	0.000160872	0.000160872	0.00032213	0.00146686	0.00113426	0.00197379	0.000808233	0.00637598	0.003091
DQB1*03:02	0.0012282	0.000908237	0.000590868	4.77277e-05	0.000243284	0.000487737	0.000121496	0.0492243	0.00456941	0.000121496	0.0012282	2.67646e-05	6.88804e-05	0.000984527	0.000121496	0.0110392	0.0101449	0.00246008	0.000311572	0.000365364	0.0095311	6.94998e-05	0.176134	2.25425e-05	0.000856628	0.00138588	0.00131217	0.00332547	6.88804e-05	0.010884	0.000121496	0.00140763	0.00912647	0.00390674	0.00742312	0.000224653	0.105381	0.015518	0.000610405	0.000224653	0.011805	0.000121496	0.000243284	0.01401	0.000856628	0.00430084	0.0593089	0.00292617	0.00360976
DQB1*03:03	0.0046704	0.000863938	0.0036374	0.00360665	0.000453691	0.000258114	0.000226574	0.000841694	0.00194871	0.0063302	1.15315e-05	0.0204319	0.022758	2.19468e-34	0.000226574	0.000933164	0.0189189	0.00230219	0.00312704	0.000681354	0.00169073	0.00966371	0.00149134	0.000465152	0.00119453	0.0231781	0.0015975	0.0556509	0.000624758	0.00278285	0.0063302	0.00112126	0.0170196	0.00579788	0.0138431	0.00298841	0.00385623	0.0016048	0.0067519	0.00144738	0.000226574	0.000226574	0.000906035	0.00076033	0.00119453	0.0038348	0.000975666	0.00113689	0.0186864
DQB1*04:01	0.00170086	0.0021583	0.00149387	0.00483391	0.00121824	9.97793e-05	0.00700893	0.00199312	0.00929137	0.000204633	0.000634066	0.00241046	0.00248837	0.00418477	0.000204633	0.000354991	0.0100305	0.131832	0.00245409	0.000615372	0.00104397	0.00245255	0.0010699	0.000604199	3.82085e-06	0.0176772	6.40965e-07	0.0101785	0.00899719	0.0183316	0.000204633	0.00054828	0.0153715	0.00311783	0.00559283	0.00269901	0.00681409	0.000604199	0.000833034	1.63732e-05	0.00700893	0.00700893	0.000409756	0.000282793	3.82085e-06	0.00243873	0.00102809	0.00277748	6.41457e-05
DQB1*04:02	0.000388605	0.00119567	1.44839e-05	0.000908083	7.69755e-05	0.000154321	3.84416e-05	4.25872e-07	4.87902e-05	3.84416e-05	0.00062819	0.000268398	0.000467458	0.014409	3.84416e-05	0.00300912	0.00230911	0.00634617	0.000154321	0.000115602	0.00245328	0.00247693	0.00169792	0.000193133	0.000271039	0.00454924	0.000271039	0.000931846	0.00023753	1.08229e-06	3.84416e-05	0.00368069	0.00137375	0.0012361	0.00234869	0.000125398	0.00162053	0.00409177	0.000193133	0.000507028	3.84416e-05	3.84416e-05	7.69755e-05	0.00408505	0.000271039	0.0498272	0.000193133	0.00186904	0.00560395
DQB1*05:01	0.0130575	0.000234363	9.47114e-06	0.00210531	0.000195445	0.000814259	0.0146944	0.00862441	0.025775	9.76056e-05	0.000513879	0.00710084	0.00116779	0.000101178	0.0146944	0.000496522	0.00230907	0.00700105	0.00039183	0.00029352	0.012738	0.0117067	0.00431112	0.00025194	0.0723022	0.291572	0.000688184	0.00485492	6.51904e-05	0.00874378	9.76056e-05	0.0032894	0.00234314	0.00313853	0.702522	0.00128737	0.00756411	0.000490377	0.00025194	0.00128737	9.76056e-05	9.76056e-05	0.000195445	0.00710084	0.0723022	0.00345514	0.000490377	0.00474561	0.00596346
DQB1*05:02	0.000251296	0.00225115	0.00301625	0.000587222	4.9777e-05	9.97934e-05	2.48587e-05	0.0033119	0.0125498	2.48587e-05	0.000251296	0.00630913	0.000302287	3.42842e-05	0.0576964	0.0344312	0.0020757	0.00410382	9.97934e-05	7.47552e-05	0.000149176	0.00694062	0.00109798	0.000124892	0.00017527	0.0038141	0.00017527	0.00189459	0.0124267	0.00182728	2.48587e-05	0.00132042	0.00186732	0.00685108	0.00151881	0.000327875	4.44253e-06	0.000124892	0.000124892	0.000327875	2.48587e-05	2.48587e-05	4.9777e-05	0.00198908	0.00017527	0.00546872	0.000124892	0.00120864	0.000640767
DQB1*05:03	0.000308589	0.000278264	0.00150332	0.000216197	8.92586e-05	0.000178946	4.45759e-05	0.00393871	0.000439889	4.45759e-05	0.000308589	0.0127377	0.000542051	0.00032706	4.45759e-05	0.00118242	0.000919512	0.001919	0.00480214	0.000134049	0.00310213	0.0179868	0.00196886	0.000223952	0.000314289	0.00629891	0.000314289	0.00181947	0.000542051	0.000432815	4.45759e-05	0.0175199	1.65358e-06	0.000815066	0.00272348	1.35315e-05	0.00313981	0.000223952	0.0203825	0.000587936	4.45759e-05	4.45759e-05	8.92586e-05	2.6978e-05	0.000314289	0.00157794	0.00311965	0.0028013	0.00692822
DQB1*06:01	0.00200573	0.00632611	0.00938622	0.0495492	0.000906035	0.000909563	0.000226574	0.00219238	0.0325167	0.000226574	4.72122e-05	0.00818442	0.00166607	2.19468e-34	0.000226574	0.0162162	0.00135783	0.0130859	0.000909563	9.49843e-06	0.0175765	0.020172	0.00212865	0.00113832	0.0015975	0.0087009	0.00119453	0.00592191	0.00275518	0.340715	0.000226574	0.0120349	0.00197822	0.0010717	0.00299651	0.00144738	0.00357071	0.000975666	0.00113832	2.07257e-05	0.000226574	0.0063302	0.0126756	0.0164833	0.0015975	0.00802049	0.00113832	0.00023072	0.0138431
DQB1*06:02	0.00102065	0.000925239	0.0126135	0.00191898	0.0284449	0.000405318	0.000100965	0.000436627	0.00577961	0.000100965	0.000409729	0.00189692	0.00122776	0.012528	0.000100965	0.000833698	0.00456328	0.00221235	0.000405318	0.000303623	0.0189307	1.28863e-05	0.000160469	0.000507257	0.000711873	0.0142773	0.000711873	0.0027953	0.00223047	0.00904476	0.000100965	0.00157211	0.00758425	0.00344578	0.00616874	7.48458e-07	0.0056948	0.000507257	0.000507257	7.48458e-07	0.000100965	0.000100965	0.000202173	0.0211301	0.000711873	0.0339004	0.000507257	6.40386e-06	4.89867e-06
DQB1*06:03	7.28432e-05	0.000681001	0.00143544	0.00506021	1.44289e-05	0.195911	7.2058e-06	6.5462e-06	0.00363783	7.2058e-06	7.28432e-05	0.000156592	8.7624e-05	0.000162617	7.2058e-06	0.00051573	3.01446e-05	0.000336357	2.89271e-05	2.16693e-05	0.00036427	0.000864253	0.00140905	0.637688	5.08057e-05	0.00101824	5.08057e-05	0.0107	8.7624e-05	0.000645516	7.2058e-06	0.000382751	0.000541281	0.000231705	0.000440257	9.50413e-05	8.66841e-05	3.62024e-05	3.62024e-05	9.50413e-05	7.2058e-06	7.2058e-06	1.44289e-05	0.000156592	5.08057e-05	0.000255078	3.62024e-05	0.000350348	0.000440257
DQB1*06:04	0.00469882	0.000100174	0.000945016	0.00230568	0.000195445	0.00039183	9.76056e-05	0.00862441	0.0339793	9.76056e-05	0.000546156	0.00702485	0.0011869	0.00220272	9.76056e-05	0.00698577	0.501547	0.011325	0.00039183	0.0163631	0.012738	0.000668121	0.00431112	0.000490377	9.05621e-06	0.00874062	9.05621e-06	0.00485492	0.0011869	0.00874378	0.0146944	0.0032894	0.668965	0.00313853	0.00596095	2.73012e-06	0.00756411	0.000490377	0.000490377	0.00128737	9.76056e-05	9.76056e-05	0.000195445	0.00710084	9.05621e-06	0.000528027	0.000490377	2.42036e-06	8.59584e-05
DQB1*06:09	2.90325e-05	0.000271421	0.000188752	6.78424e-05	5.7508e-06	1.15292e-05	2.87195e-06	0.000253765	0.00396635	2.87195e-06	2.90325e-05	0.000208936	3.49235e-05	6.4813e-05	2.87195e-06	0.00020555	0.0239808	0.000474119	1.15292e-05	0.665867	0.000374804	0.000344458	0.000126851	1.44289e-05	2.02492e-05	0.000405829	2.02492e-05	0.000142851	3.49235e-05	0.0223525	2.87195e-06	0.00015255	0.000215734	9.23485e-05	0.000175469	3.78798e-05	0.000222567	1.44289e-05	1.44289e-05	3.78798e-05	2.87195e-06	2.87195e-06	5.7508e-06	0.000208936	2.02492e-05	0.000101664	1.44289e-05	0.000139635	0.000175469
DPB1*02:01	8.76496e-07	0.000172597	4.27061e-05	0.00128269	1.66843e-07	0.00358296	0.000401752	0.00072419	1.98414e-06	0.00357	0.00162257	0.000149345	1.06516e-06	0.00284617	0.00357	6.70387e-05	0.00406975	0.00241246	3.37784e-07	0.00120815	0.000680097	0.000161613	0.0171824	0.00753796	0.00465341	0.000115281	0.000129649	0.00604295	0.0135396	0.0140058	0.000401752	0.000626075	0.0068212	7.06822e-05	0.0143355	0.00529893	0.0173078	0.00753796	0.000782151	0.000110124	0.000401752	0.000401752	0.000804468	0.000414219	0.00465341	0.0164998	0.000782151	0.000106359	0.000254732
DPB1*02:02	0.000529	0.00251645	0.0071157	0.0561877	0.0113597	0.000210074	5.23298e-05	0.00167487	0.00939607	5.23298e-05	0.00456568	0.00124119	0.00063634	0.00114916	5.23298e-05	0.0128334	0.00436954	0.0160462	0.000210074	0.000157366	0.000103663	0.00072446	0.000246294	0.000262908	0.00036896	0.0073946	0.000818688	0.00260289	0.00281097	0.000351176	5.23298e-05	0.0114864	0.00393088	0.000423225	0.00319722	0.00218563	0.00237019	0.000262908	0.000262908	2.06752e-05	5.23298e-05	5.23298e-05	0.000104785	0.00124119	0.00036896	0.00079054	0.000262908	1.88088e-05	3.74205e-05
DPB1*03:01	0.000544794	2.80716e-05	0.0010644	5.5502e-07	0.000107914	0.000216346	5.38922e-05	6.81149e-06	5.05535e-06	5.38922e-05	6.36706e-05	0.000375653	3.11749e-06	1.74762e-05	5.38922e-05	0.00338711	0.00122112	2.45672e-06	0.00346521	0.00588997	2.01896e-05	0.00405854	0.00238035	0.000270758	0.000379976	3.04256e-05	0.000379976	0.00310684	0.00065534	3.19631e-07	5.38922e-05	0.000375498	0.000688585	0.00173292	0.00115628	3.68605e-05	0.00273903	0.00210018	0.000270758	3.68605e-05	5.38922e-05	5.38922e-05	0.000107914	0.000949327	0.000379976	0.0012281	0.000270758	0.000897009	5.84991e-06
DPB1*04:01	0.0078286	0.00147198	0.00307359	0.00183797	0.000155799	0.000312347	7.78062e-05	0.00687494	0.0249286	7.78062e-05	0.000120486	0.00228132	0.000946138	0.0017559	7.78062e-05	0.00153114	0.304829	0.0128447	0.000312347	0.00323145	0.0101541	0.00123265	0.0034366	0.000390903	0.00458971	0.00829715	0.000987594	0.00387009	0.000946138	0.00151624	7.78062e-05	0.000718421	0.464178	0.00250188	0.0020617	0.000331047	0.00602972	0.000390903	0.000390903	6.9873e-05	7.78062e-05	7.78062e-05	0.000155799	0.00566042	0.00458971	1.77961e-05	0.000390903	9.45249e-05	0.0020617
DPB1*04:02	0.00133445	0.00107082	0.000195757	0.000261556	0.00308924	0.000529932	0.010865	0.00630419	0.0184375	0.000132007	0.00180665	3.19103e-05	0.00160523	0.00011484	0.010865	0.0017169	0.00141318	0.000290069	0.000529932	0.000396972	0.00824167	0.0158327	0.0026879	0.000663212	0.000378622	0.176739	0.000378622	0.000794499	0.000217445	0.0118255	0.000132007	0.00159201	0.000167052	0.00293012	0.378333	0.00174111	0.00572157	0.000663212	1.77759e-07	0.000465371	0.000132007	0.000132007	0.00026433	0.00383787	0.000378622	0.000326977	1.77759e-07	0.00450834	0.0080653
DPB1*05:01	0.000319385	0.00794764	0.00358308	0.000996917	0.0015023	0.000986115	0.0019117	0.00706284	0.00389553	0.0019117	8.17058e-05	0.00287012	0.0125688	0.000342324	0.00075025	9.15088e-05	0.0266362	0.0147108	0.000267707	0.000441661	0.0194516	0.0183486	0.000242165	1.65957e-05	0.00528976	0.0236051	0.00528976	1.49924e-05	0.00396242	0.0170735	0.0019117	0.00368184	0.0471238	0.0111286	0.0217182	0.00376793	7.37104e-06	0.00376931	0.00960453	0.00989547	0.0019117	0.0019117	0.00382799	0.0102105	0.00528976	0.0049089	0.000521652	0.0048218	0.01158
DPB1*06:01	7.28432e-05	9.54049e-07	0.000310433	0.000170218	1.44289e-05	2.89271e-05	7.2058e-06	0.000756467	4.09681e-05	7.2058e-06	7.28432e-05	0.000156592	8.7624e-05	0.000162617	7.2058e-06	0.000177897	0.000601685	0.00118958	2.89271e-05	2.16693e-05	0.00123232	0.00167565	0.00282819	3.62024e-05	5.08057e-05	0.00087273	5.08057e-05	0.000358418	8.7624e-05	0.000645516	7.2058e-06	0.000798379	0.000541281	0.00291901	0.000440257	9.50413e-05	0.00645115	0.0365787	3.62024e-05	9.50413e-05	7.2058e-06	7.2058e-06	1.44289e-05	0.000156592	5.08057e-05	0.000255078	3.62024e-05	0.0010686	0.0238513
DPB1*09:01	0.000409729	0.00449363	0.00663571	0.00237674	0.000202173	0.000721307	0.000100965	6.9812e-05	0.0434936	0.000100965	0.000639711	0.00734526	3.12436e-05	0.000331498	0.000100965	0.000229796	0.000353602	0.00521098	0.000721307	0.00190704	0.0131765	0.0121096	0.00133937	0.000200847	2.29195e-05	0.00105803	2.29195e-05	0.000247426	3.12436e-05	0.306079	0.000100965	0.00536298	0.00297415	2.35389e-05	0.00138489	0.00133169	0.00362976	0.000200847	0.000507257	0.00154019	0.000100965	0.000100965	0.000202173	0.00734526	2.29195e-05	0.00357407	0.00125402	0.00490896	0.00373193
DPB1*13:01	0.00458372	0.00164829	2.3138e-05	0.000411994	3.49235e-05	7.00149e-05	1.74408e-05	0.000747793	0.000298285	1.74408e-05	0.000176309	9.9886e-06	0.0032542	0.00802189	1.74408e-05	0.00124827	0.00104506	1.74497e-06	7.00149e-05	5.24482e-05	0.000720547	0.0012631	0.000103405	8.7624e-05	0.00012297	0.000340858	0.00012297	0.000272075	0.000212084	0.0015624	1.74408e-05	0.000674772	6.11815e-07	3.82868e-05	0.000253198	0.018523	0.00773946	8.7624e-05	8.7624e-05	0.000230037	1.74408e-05	1.74408e-05	3.49235e-05	0.00126883	0.00012297	0.0030504	8.7624e-05	0.00104399	0.000778074
DPB1*14:01	0.00621592	1.9497e-06	0.00045851	0.000342497	2.90325e-05	5.82045e-05	1.44988e-05	1.33716e-05	8.3158e-05	1.44988e-05	0.000146568	0.00394038	0.000176309	0.000327204	1.44988e-05	0.000688631	6.15525e-05	0.000128827	5.82045e-05	4.3601e-05	0.00189217	0.000407992	0.000640396	7.28432e-05	0.0105142	0.0011794	0.0508107	4.10544e-05	0.0263915	0.0075497	1.44988e-05	0.000770136	0.000242192	0.000466214	0.000885844	0.0039671	0.000953684	7.28432e-05	7.28432e-05	0.0601065	1.44988e-05	1.44988e-05	2.90325e-05	0.0010548	0.0105142	0.000120927	7.28432e-05	0.000704938	0.000302101
DPB1*19:01	7.28432e-05	0.000681001	0.000473584	0.000170218	1.44289e-05	2.89271e-05	7.2058e-06	0.00382642	0.00060502	7.2058e-06	7.28432e-05	0.00568569	8.7624e-05	0.000162617	7.2058e-06	0.000177897	0.000601685	0.0158076	2.89271e-05	2.16693e-05	0.000216347	0.000864253	0.00140905	3.62024e-05	5.08057e-05	0.00101824	5.08057e-05	0.000995129	8.7624e-05	3.38823e-06	7.2058e-06	0.000382751	0.000541281	0.000231705	0.000440257	9.50413e-05	8.66841e-05	0.0365787	3.62024e-05	9.50413e-05	7.2058e-06	7.2058e-06	1.44289e-05	0.000156592	5.08057e-05	0.000255078	3.62024e-05	0.0010686	0.000440257
DPB1*41:01	0.0472412	0.00416575	0.0052535	6.78424e-05	5.7508e-06	1.15292e-05	2.87195e-06	0.000253765	0.0014499	2.87195e-06	2.90325e-05	0.000208936	3.49235e-05	6.4813e-05	2.87195e-06	0.00020555	0.000239808	0.000784082	1.15292e-05	8.63655e-06	0.000374804	0.0166952	0.000126851	1.44289e-05	0.0687725	0.000405829	2.02492e-05	0.000142851	3.49235e-05	0.000257278	2.87195e-06	0.00015255	0.000215734	9.23485e-05	0.000175469	3.78798e-05	0.000222567	1.44289e-05	1.44289e-05	3.78798e-05	2.87195e-06	2.87195e-06	5.7508e-06	0.00452015	0.0687725	0.000101664	1.44289e-05	0.000139635	0.005829
D' and r2 between two HLA alleles are presented above and below diagonal, respectively.
[truncated: 71 more columns]
