# Supplementary material for: Evolutionary Analysis of Classical HLA Class I and II Genes Suggests That Recent Positive Selection Acted on DPB1*04∶01 in Japanese Population
Source: PLoS One. 2012 Oct 3;7(10):e46806. doi: 10.1371/journal.pone.0046806 (PMC3463557; doi:10.1371/journal.pone.0046806)
Supplement: Table S1 — Linkage Disequilibrium between pairs of HLA loci. (XLSX) [file pone.0046806.s002.xlsx]

## Sheet: Table S1
Table S1. Linkage Disequilibrium between pairs of HLA loci.
Locus 1	Locus 2	2-locus r2	2-locus |D'|	Distance (Kb)
HLA-A	HLA-C	0.0202795	0.459406	1322.87
HLA-A	HLA-B	0.0200952	0.532541	1407.99
HLA-A	HLA-DRB1	0.0129754	0.433999	2632.89
HLA-A	HLA-DQB1	0.0114275	0.358187	2713.58
HLA-A	HLA-DPB1	0.00744751	0.251286	3130.04
HLA-C	HLA-B	0.0478101	0.79571	81.736
HLA-C	HLA-DRB1	0.0242713	0.551908	1306.63
HLA-C	HLA-DQB1	0.0241977	0.512989	1387.33
HLA-C	HLA-DPB1	0.0162945	0.387053	1803.79
HLA-B	HLA-DRB1	0.0220843	0.58682	1221.56
HLA-B	HLA-DQB1	0.0220327	0.555546	1302.25
HLA-B	HLA-DPB1	0.0151112	0.454839	1718.71
HLA-DRB1	HLA-DQB1	0.0848568	0.908411	69.628
HLA-DRB1	HLA-DPB1	0.0205448	0.49681	486.09
HLA-DQB1	HLA-DPB1	0.0204312	0.442467	409.237
