# Supplementary material for: Evolutionary Analysis of Classical HLA Class I and II Genes Suggests That Recent Positive Selection Acted on DPB1*04∶01 in Japanese Population
Source: PLoS One. 2012 Oct 3;7(10):e46806. doi: 10.1371/journal.pone.0046806 (PMC3463557; doi:10.1371/journal.pone.0046806)
Supplement: Table S2 — Estimated frequencies of 2-locus HLA haplotypes. (XLSX) [file pone.0046806.s003.xlsx]

## Sheet: TableS2
Table S2. Estimated frequencies of 2-locus HLA haplotypes.
Association		# of haplotypesa	HFb
A*33:03	C*14:03	62	0.0741627
A*24:02	C*01:02	59	0.0705742
A*24:02	C*12:02	58	0.069378
A*24:02	C*07:02	55	0.0657895
A*24:02	C*03:04	37	0.0442584
A*24:02	C*03:03	33	0.0394737
A*11:01	C*01:02	27	0.0322967
A*02:01	C*01:02	20	0.0239234
A*02:01	C*03:03	20	0.0239234
A*02:07	C*01:02	18	0.0215311
A*02:01	C*03:04	17	0.0203349
A*24:02	C*08:01	17	0.0203349
A*26:01	C*03:04	17	0.0203349
A*31:01	C*14:02	17	0.0203349
A*02:06	C*03:03	15	0.0179426
A*24:02	C*14:02	15	0.0179426
A*02:01	C*07:02	13	0.0155502
A*11:01	C*04:01	13	0.0155502
A*26:01	C*03:03	13	0.0155502
A*26:01	C*07:02	13	0.0155502
A*11:01	C*03:03	12	0.0143541
A*24:02	C*15:02	12	0.0143541
A*02:06	C*07:02	11	0.0131579
A*11:01	C*07:02	11	0.0131579
A*24:02	C*04:01	11	0.0131579
A*02:06	C*03:04	10	0.0119617
A*31:01	C*07:02	9	0.0107656
A*24:02	B*52:01	77	0.0921053
A*33:03	B*44:03	62	0.0741627
A*24:02	B*07:02	48	0.0574163
A*24:02	B*54:01	35	0.041866
A*31:01	B*51:01	23	0.027512
A*11:01	B*15:01	21	0.0251196
A*24:02	B*40:02	20	0.0239234
A*02:07	B*46:01	19	0.0227273
A*24:02	B*51:01	19	0.0227273
A*11:01	B*54:01	17	0.0203349
A*24:02	B*35:01	16	0.0191388
A*26:01	B*35:01	16	0.0191388
A*26:01	B*40:02	16	0.0191388
A*02:06	B*39:01	15	0.0179426
A*02:01	B*15:01	14	0.0167464
A*24:02	B*46:01	14	0.0167464
A*02:06	B*35:01	13	0.0155502
A*24:02	B*40:01	13	0.0155502
A*02:01	B*40:01	12	0.0143541
A*24:02	B*15:01	12	0.0143541
A*24:02	B*55:02	12	0.0143541
A*24:02	B*59:01	12	0.0143541
A*24:02	B*15:18	11	0.0131579
A*24:02	B*40:06	10	0.0119617
A*26:03	B*15:01	10	0.0119617
A*02:01	B*39:01	9	0.0107656
A*11:01	B*51:01	9	0.0107656
A*24:02	DRB1*15:02	63	0.0753589
A*24:02	DRB1*04:05	55	0.0657895
A*33:03	DRB1*13:02	52	0.062201
A*24:02	DRB1*01:01	47	0.0562201
A*24:02	DRB1*09:01	31	0.0370813
A*26:01	DRB1*09:01	24	0.0287081
A*11:01	DRB1*04:05	19	0.0227273
A*11:01	DRB1*04:06	18	0.0215311
A*02:01	DRB1*04:05	16	0.0191388
A*02:06	DRB1*09:01	16	0.0191388
A*02:07	DRB1*08:03	16	0.0191388
A*02:01	DRB1*09:01	14	0.0167464
A*02:06	DRB1*15:01	14	0.0167464
A*11:01	DRB1*08:03	14	0.0167464
A*24:02	DRB1*08:03	14	0.0167464
A*24:02	DRB1*15:01	13	0.0155502
A*02:01	DRB1*15:01	12	0.0143541
A*24:02	DRB1*11:01	11	0.0131579
A*31:01	DRB1*09:01	11	0.0131579
A*24:02	DRB1*04:03	10	0.0119617
A*24:02	DRB1*08:02	10	0.0119617
A*24:02	DRB1*12:01	10	0.0119617
A*11:01	DRB1*09:01	9	0.0107656
A*31:01	DRB1*04:05	9	0.0107656
A*24:02	DQB1*06:01	78	0.0933014
A*24:02	DQB1*04:01	64	0.076555
A*33:03	DQB1*06:04	50	0.0598086
A*24:02	DQB1*05:01	47	0.0562201
A*24:02	DQB1*03:01	35	0.041866
A*24:02	DQB1*03:03	35	0.041866
A*11:01	DQB1*03:02	26	0.0311005
A*26:01	DQB1*03:03	24	0.0287081
A*02:01	DQB1*03:01	21	0.0251196
A*24:02	DQB1*03:02	21	0.0251196
A*11:01	DQB1*06:01	19	0.0227273
A*02:01	DQB1*03:03	17	0.0203349
A*02:06	DQB1*03:03	16	0.0191388
A*02:07	DQB1*06:01	15	0.0179426
A*31:01	DQB1*03:02	15	0.0179426
A*02:01	DQB1*04:01	14	0.0167464
A*11:01	DQB1*03:03	14	0.0167464
A*02:06	DQB1*06:02	13	0.0155502
A*31:01	DQB1*03:01	13	0.0155502
A*11:01	DQB1*04:01	12	0.0143541
A*02:01	DQB1*06:02	11	0.0131579
A*02:06	DQB1*03:01	11	0.0131579
A*24:02	DQB1*04:02	11	0.0131579
A*33:03	DQB1*06:01	11	0.0131579
A*24:02	DQB1*05:03	9	0.0107656
A*24:02	DQB1*06:02	9	0.0107656
A*26:01	DQB1*05:03	9	0.0107656
A*26:01	DQB1*06:02	9	0.0107656
A*31:01	DQB1*04:01	9	0.0107656
A*24:02	DPB1*05:01	86	0.102871
A*24:02	DPB1*02:01	80	0.0956938
A*24:02	DPB1*04:02	56	0.0669856
A*24:02	DPB1*09:01	52	0.062201
A*02:01	DPB1*05:01	49	0.0586124
A*11:01	DPB1*05:01	42	0.0502392
A*02:06	DPB1*05:01	37	0.0442584
A*33:03	DPB1*04:01	36	0.0430622
A*26:01	DPB1*05:01	33	0.0394737
A*11:01	DPB1*02:01	26	0.0311005
A*31:01	DPB1*05:01	26	0.0311005
A*33:03	DPB1*02:01	19	0.0227273
A*02:01	DPB1*02:01	18	0.0215311
A*24:02	DPB1*03:01	17	0.0203349
A*31:01	DPB1*02:01	16	0.0191388
A*26:01	DPB1*02:01	15	0.0179426
A*02:06	DPB1*02:01	11	0.0131579
A*26:03	DPB1*02:01	11	0.0131579
A*26:01	DPB1*04:02	10	0.0119617
A*26:02	DPB1*05:01	10	0.0119617
A*31:01	DPB1*02:02	10	0.0119617
C*12:02	B*52:01	79	0.0944976
C*14:03	B*44:03	68	0.0813397
C*01:02	B*54:01	62	0.0741627
C*07:02	B*07:02	57	0.0681818
C*03:03	B*35:01	54	0.0645933
C*14:02	B*51:01	50	0.0598086
C*03:04	B*40:02	48	0.0574163
C*03:03	B*15:01	33	0.0394737
C*07:02	B*39:01	32	0.0382775
C*01:02	B*46:01	31	0.0370813
C*08:01	B*40:06	24	0.0287081
C*04:01	B*15:01	23	0.027512
C*03:04	B*40:01	22	0.0263158
C*01:02	B*59:01	16	0.0191388
C*01:02	B*55:02	15	0.0179426
C*03:04	B*13:01	11	0.0131579
C*07:02	B*67:01	11	0.0131579
C*08:01	B*48:01	11	0.0131579
C*08:03	B*48:01	9	0.0107656
C*15:02	B*51:01	9	0.0107656
C*04:01	B*40:01	8	0.00956938
C*12:02	DRB1*15:02	64	0.076555
C*01:02	DRB1*04:05	63	0.0753589
C*14:03	DRB1*13:02	55	0.0657895
C*07:02	DRB1*01:01	52	0.062201
C*01:02	DRB1*08:03	31	0.0370813
C*03:04	DRB1*09:01	27	0.0322967
C*08:01	DRB1*09:01	25	0.0299043
C*03:03	DRB1*09:01	24	0.0287081
C*03:03	DRB1*15:01	23	0.027512
C*04:01	DRB1*04:06	22	0.0263158
C*07:02	DRB1*15:01	22	0.0263158
C*03:03	DRB1*04:05	13	0.0155502
C*01:02	DRB1*09:01	12	0.0143541
C*03:04	DRB1*12:01	12	0.0143541
C*03:03	DRB1*08:02	11	0.0131579
C*03:04	DRB1*12:02	11	0.0131579
C*03:03	DRB1*04:03	10	0.0119617
C*03:04	DRB1*04:05	10	0.0119617
C*15:02	DRB1*09:01	10	0.0119617
C*12:02	DQB1*06:01	66	0.0789474
C*01:02	DQB1*04:01	61	0.0729665
C*14:03	DQB1*06:04	55	0.0657895
C*07:02	DQB1*05:01	52	0.062201
C*03:04	DQB1*03:01	30	0.0358852
C*03:04	DQB1*03:03	29	0.034689
C*01:02	DQB1*06:01	28	0.0334928
C*04:01	DQB1*03:02	27	0.0322967
C*08:01	DQB1*03:03	26	0.0311005
C*03:03	DQB1*06:02	24	0.0287081
C*03:03	DQB1*03:02	21	0.0251196
C*03:03	DQB1*03:03	20	0.0239234
C*07:02	DQB1*06:02	20	0.0239234
C*07:02	DQB1*03:01	15	0.0179426
C*01:02	DQB1*03:03	14	0.0167464
C*03:03	DQB1*04:01	14	0.0167464
C*08:01	DQB1*03:01	14	0.0167464
C*14:02	DQB1*03:01	12	0.0143541
C*15:02	DQB1*03:03	12	0.0143541
C*03:04	DQB1*04:01	11	0.0131579
C*01:02	DQB1*03:01	10	0.0119617
C*01:02	DQB1*06:02	10	0.0119617
C*14:02	DQB1*03:03	10	0.0119617
C*14:03	DQB1*06:01	10	0.0119617
C*01:02	DPB1*05:01	76	0.0909091
C*03:03	DPB1*05:01	72	0.0861244
C*03:04	DPB1*05:01	57	0.0681818
C*07:02	DPB1*04:02	51	0.0610048
C*12:02	DPB1*09:01	43	0.0514354
C*14:03	DPB1*04:01	41	0.0490431
C*07:02	DPB1*02:01	31	0.0370813
C*03:03	DPB1*02:01	26	0.0311005
C*03:04	DPB1*02:01	25	0.0299043
C*04:01	DPB1*02:01	22	0.0263158
C*15:02	DPB1*05:01	22	0.0263158
C*07:02	DPB1*05:01	21	0.0251196
C*08:01	DPB1*05:01	19	0.0227273
C*14:02	DPB1*05:01	19	0.0227273
C*12:02	DPB1*02:01	18	0.0215311
C*01:02	DPB1*02:01	16	0.0191388
C*01:02	DPB1*02:02	16	0.0191388
C*08:01	DPB1*02:01	16	0.0191388
C*14:02	DPB1*02:01	16	0.0191388
C*14:03	DPB1*02:01	16	0.0191388
C*12:02	DPB1*05:01	14	0.0167464
C*01:02	DPB1*04:02	13	0.0155502
C*04:01	DPB1*05:01	11	0.0131579
B*52:01	DRB1*15:02	64	0.076555
B*44:03	DRB1*13:02	54	0.0645933
B*07:02	DRB1*01:01	51	0.0610048
B*54:01	DRB1*04:05	43	0.0514354
B*40:06	DRB1*09:01	25	0.0299043
B*46:01	DRB1*08:03	25	0.0299043
B*15:01	DRB1*04:06	22	0.0263158
B*40:02	DRB1*09:01	19	0.0227273
B*35:01	DRB1*15:01	15	0.0179426
B*51:01	DRB1*09:01	13	0.0155502
B*59:01	DRB1*04:05	13	0.0155502
B*40:01	DRB1*09:01	12	0.0143541
B*51:01	DRB1*04:05	12	0.0143541
B*15:01	DRB1*09:01	11	0.0131579
B*39:01	DRB1*15:01	11	0.0131579
B*15:01	DRB1*15:01	10	0.0119617
B*40:01	DRB1*04:05	10	0.0119617
B*13:01	DRB1*12:02	9	0.0107656
B*40:02	DRB1*04:05	9	0.0107656
B*52:01	DQB1*06:01	65	0.0777512
B*44:03	DQB1*06:04	55	0.0657895
B*07:02	DQB1*05:01	51	0.0610048
B*54:01	DQB1*04:01	43	0.0514354
B*15:01	DQB1*03:02	30	0.0358852
B*46:01	DQB1*06:01	25	0.0299043
B*40:06	DQB1*03:03	24	0.0287081
B*35:01	DQB1*06:02	17	0.0203349
B*40:02	DQB1*03:03	17	0.0203349
B*51:01	DQB1*03:03	15	0.0179426
B*15:01	DQB1*03:03	14	0.0167464
B*40:01	DQB1*03:01	14	0.0167464
B*59:01	DQB1*04:01	13	0.0155502
B*40:01	DQB1*03:03	12	0.0143541
B*51:01	DQB1*03:01	12	0.0143541
B*51:01	DQB1*04:01	12	0.0143541
B*39:01	DQB1*06:02	11	0.0131579
B*35:01	DQB1*03:02	10	0.0119617
B*40:02	DQB1*04:01	10	0.0119617
B*13:01	DQB1*03:01	9	0.0107656
B*15:18	DQB1*03:01	9	0.0107656
B*35:01	DQB1*03:01	9	0.0107656
B*35:01	DQB1*04:01	9	0.0107656
B*40:02	DQB1*03:02	9	0.0107656
B*44:03	DQB1*06:01	9	0.0107656
B*51:01	DQB1*06:02	9	0.0107656
B*07:02	DPB1*04:02	44	0.0526316
B*44:03	DPB1*04:01	42	0.0502392
B*52:01	DPB1*09:01	42	0.0502392
B*54:01	DPB1*05:01	40	0.0478469
B*35:01	DPB1*05:01	38	0.0454545
B*15:01	DPB1*02:01	35	0.041866
B*51:01	DPB1*05:01	34	0.0406699
B*40:02	DPB1*05:01	33	0.0394737
B*15:01	DPB1*05:01	27	0.0322967
B*40:01	DPB1*05:01	26	0.0311005
B*39:01	DPB1*02:01	19	0.0227273
B*40:06	DPB1*05:01	19	0.0227273
B*40:01	DPB1*02:01	16	0.0191388
B*51:01	DPB1*02:01	16	0.0191388
B*35:01	DPB1*02:01	15	0.0179426
B*46:01	DPB1*05:01	15	0.0179426
B*52:01	DPB1*02:01	15	0.0179426
B*55:02	DPB1*05:01	15	0.0179426
B*44:03	DPB1*02:01	14	0.0167464
B*46:01	DPB1*02:02	13	0.0155502
B*40:02	DPB1*02:01	12	0.0143541
B*52:01	DPB1*05:01	12	0.0143541
B*59:01	DPB1*04:02	10	0.0119617
B*40:06	DPB1*02:01	9	0.0107656
B*51:01	DPB1*02:02	9	0.0107656
DRB1*09:01	DQB1*03:03	123	0.147129
DRB1*04:05	DQB1*04:01	121	0.144737
DRB1*15:02	DQB1*06:01	70	0.0837321
DRB1*15:01	DQB1*06:02	65	0.0777512
DRB1*08:03	DQB1*06:01	63	0.0753589
DRB1*13:02	DQB1*06:04	63	0.0753589
DRB1*01:01	DQB1*05:01	57	0.0681818
DRB1*04:06	DQB1*03:02	28	0.0334928
DRB1*04:03	DQB1*03:02	23	0.027512
DRB1*11:01	DQB1*03:01	22	0.0263158
DRB1*12:01	DQB1*03:01	22	0.0263158
DRB1*12:02	DQB1*03:01	18	0.0215311
DRB1*08:02	DQB1*03:02	17	0.0203349
DRB1*14:05	DQB1*05:03	16	0.0191388
DRB1*08:02	DQB1*04:02	15	0.0179426
DRB1*14:06	DQB1*03:01	13	0.0155502
DRB1*14:54	DQB1*05:02	13	0.0155502
DRB1*14:54	DQB1*05:03	13	0.0155502
DRB1*04:10	DQB1*04:02	11	0.0131579
DRB1*14:03	DQB1*03:01	11	0.0131579
DRB1*04:01	DQB1*03:01	9	0.0107656
DRB1*12:01	DQB1*03:03	8	0.00956938
DRB1*09:01	DPB1*05:01	80	0.0956938
DRB1*04:05	DPB1*05:01	71	0.0849282
DRB1*01:01	DPB1*04:02	49	0.0586124
DRB1*15:02	DPB1*09:01	48	0.0574163
DRB1*13:02	DPB1*04:01	43	0.0514354
DRB1*15:01	DPB1*02:01	37	0.0442584
DRB1*09:01	DPB1*02:01	36	0.0430622
DRB1*08:03	DPB1*05:01	23	0.027512
DRB1*08:02	DPB1*05:01	22	0.0263158
DRB1*04:06	DPB1*02:01	21	0.0251196
DRB1*12:01	DPB1*05:01	21	0.0251196
DRB1*08:03	DPB1*02:01	16	0.0191388
DRB1*08:03	DPB1*02:02	16	0.0191388
DRB1*04:05	DPB1*04:02	14	0.0167464
DRB1*14:05	DPB1*05:01	14	0.0167464
DRB1*04:05	DPB1*02:01	13	0.0155502
DRB1*11:01	DPB1*05:01	13	0.0155502
DRB1*15:01	DPB1*05:01	13	0.0155502
DRB1*04:05	DPB1*03:01	10	0.0119617
DRB1*12:02	DPB1*05:01	10	0.0119617
DRB1*13:02	DPB1*05:01	10	0.0119617
DRB1*14:06	DPB1*02:01	10	0.0119617
DRB1*15:02	DPB1*02:01	10	0.0119617
DRB1*04:03	DPB1*05:01	9	0.0107656
DQB1*03:03	DPB1*05:01	90	0.107656
DQB1*04:01	DPB1*05:01	70	0.0837321
DQB1*06:01	DPB1*09:01	50	0.0598086
DQB1*05:01	DPB1*04:02	49	0.0586124
DQB1*06:04	DPB1*04:01	43	0.0514354
DQB1*03:01	DPB1*02:01	42	0.0502392
DQB1*06:02	DPB1*02:01	41	0.0490431
DQB1*03:02	DPB1*05:01	36	0.0430622
DQB1*03:01	DPB1*05:01	34	0.0406699
DQB1*03:03	DPB1*02:01	32	0.0382775
DQB1*06:01	DPB1*05:01	31	0.0370813
DQB1*03:02	DPB1*02:01	30	0.0358852
DQB1*06:01	DPB1*02:01	24	0.0287081
DQB1*05:03	DPB1*05:01	20	0.0239234
DQB1*06:01	DPB1*02:02	17	0.0203349
DQB1*04:01	DPB1*04:02	16	0.0191388
DQB1*04:01	DPB1*02:01	12	0.0143541
DQB1*04:02	DPB1*05:01	11	0.0131579
DQB1*06:02	DPB1*05:01	11	0.0131579
DQB1*06:04	DPB1*05:01	11	0.0131579
aEstimated by the PHASE program version 2.1.
bHaplotype frequency.
