# Supplementary material for: Evolutionary Analysis of Classical HLA Class I and II Genes Suggests That Recent Positive Selection Acted on DPB1*04∶01 in Japanese Population
Source: PLoS One. 2012 Oct 3;7(10):e46806. doi: 10.1371/journal.pone.0046806 (PMC3463557; doi:10.1371/journal.pone.0046806)
Supplement: Table S3 — Estimated frequencies of 3-locus HLA haplotypes. (XLSX) [file pone.0046806.s004.xlsx]

## Sheet: TableS3
Table S3. Estimated frequencies of 3-locus HLA haplotypes.
Association			# of haplotypesa	HFb
A*24:02	C*12:02	B*52:01	71	0.0849282
A*33:03	C*14:03	B*44:03	62	0.0741627
A*24:02	C*07:02	B*07:02	45	0.0538278
A*24:02	C*01:02	B*54:01	33	0.0394737
A*02:07	C*01:02	B*46:01	18	0.0215311
A*11:01	C*04:01	B*15:01	17	0.0203349
A*11:01	C*01:02	B*54:01	16	0.0191388
A*26:01	C*03:04	B*40:02	16	0.0191388
A*02:06	C*07:02	B*39:01	15	0.0179426
A*24:02	C*14:02	B*51:01	15	0.0179426
A*24:02	C*03:04	B*40:02	14	0.0167464
A*31:01	C*14:02	B*51:01	14	0.0167464
A*26:01	C*03:03	B*35:01	13	0.0155502
A*24:02	C*01:02	B*59:01	12	0.0143541
A*02:06	C*03:03	B*35:01	11	0.0131579
A*24:02	C*01:02	B*46:01	11	0.0131579
A*24:02	C*01:02	B*55:02	11	0.0131579
A*24:02	C*03:04	B*40:01	11	0.0131579
A*24:02	C*03:03	B*35:01	10	0.0119617
C*12:02	B*52:01	DRB1*15:02	60	0.0717703
C*14:03	B*44:03	DRB1*13:02	54	0.0645933
C*07:02	B*07:02	DRB1*01:01	51	0.0610048
C*01:02	B*54:01	DRB1*04:05	41	0.0490431
C*01:02	B*46:01	DRB1*08:03	23	0.027512
C*04:01	B*15:01	DRB1*04:06	21	0.0251196
C*08:01	B*40:06	DRB1*09:01	17	0.0203349
C*01:02	B*59:01	DRB1*04:05	13	0.0155502
C*03:03	B*35:01	DRB1*15:01	13	0.0155502
C*03:04	B*40:02	DRB1*09:01	13	0.0155502
C*07:02	B*39:01	DRB1*15:01	11	0.0131579
C*03:03	B*15:01	DRB1*09:01	10	0.0119617
B*52:01	DRB1*15:02	DQB1*06:01	64	0.076555
B*44:03	DRB1*13:02	DQB1*06:04	54	0.0645933
B*07:02	DRB1*01:01	DQB1*05:01	51	0.0610048
B*54:01	DRB1*04:05	DQB1*04:01	40	0.0478469
B*40:06	DRB1*09:01	DQB1*03:03	25	0.0299043
B*46:01	DRB1*08:03	DQB1*06:01	24	0.0287081
B*15:01	DRB1*04:06	DQB1*03:02	22	0.0263158
B*40:02	DRB1*09:01	DQB1*03:03	16	0.0191388
B*35:01	DRB1*15:01	DQB1*06:02	14	0.0167464
B*51:01	DRB1*04:05	DQB1*04:01	13	0.0155502
B*59:01	DRB1*04:05	DQB1*04:01	13	0.0155502
B*15:01	DRB1*09:01	DQB1*03:03	12	0.0143541
B*40:01	DRB1*09:01	DQB1*03:03	12	0.0143541
B*15:01	DRB1*15:01	DQB1*06:02	11	0.0131579
B*39:01	DRB1*15:01	DQB1*06:02	11	0.0131579
B*51:01	DRB1*09:01	DQB1*03:03	11	0.0131579
B*40:01	DRB1*04:05	DQB1*04:01	10	0.0119617
B*13:01	DRB1*12:02	DQB1*03:01	9	0.0107656
B*40:02	DRB1*04:05	DQB1*04:01	9	0.0107656
DRB1*09:01	DQB1*03:03	DPB1*05:01	76	0.0909091
DRB1*04:05	DQB1*04:01	DPB1*05:01	69	0.0825359
DRB1*15:02	DQB1*06:01	DPB1*09:01	48	0.0574163
DRB1*01:01	DQB1*05:01	DPB1*04:02	47	0.0562201
DRB1*13:02	DQB1*06:04	DPB1*04:01	43	0.0514354
DRB1*15:01	DQB1*06:02	DPB1*02:01	37	0.0442584
DRB1*09:01	DQB1*03:03	DPB1*02:01	33	0.0394737
DRB1*08:03	DQB1*06:01	DPB1*05:01	24	0.0287081
DRB1*04:06	DQB1*03:02	DPB1*02:01	21	0.0251196
DRB1*08:02	DQB1*03:02	DPB1*05:01	17	0.0203349
DRB1*15:01	DQB1*06:02	DPB1*05:01	17	0.0203349
DRB1*08:03	DQB1*06:01	DPB1*02:01	15	0.0179426
DRB1*08:03	DQB1*06:01	DPB1*02:02	15	0.0179426
DRB1*04:05	DQB1*04:01	DPB1*04:02	14	0.0167464
DRB1*04:05	DQB1*04:01	DPB1*02:01	13	0.0155502
DRB1*14:05	DQB1*05:03	DPB1*05:01	13	0.0155502
DRB1*04:05	DQB1*04:01	DPB1*03:01	10	0.0119617
DRB1*12:02	DQB1*03:01	DPB1*05:01	10	0.0119617
DRB1*14:06	DQB1*03:01	DPB1*02:01	10	0.0119617
DRB1*15:02	DQB1*06:01	DPB1*05:01	10	0.0119617
DRB1*04:03	DQB1*03:02	DPB1*05:01	9	0.0107656
DRB1*12:01	DQB1*03:01	DPB1*05:01	9	0.0107656
DRB1*13:02	DQB1*06:04	DPB1*02:01	9	0.0107656
DRB1*13:02	DQB1*06:04	DPB1*05:01	9	0.0107656
DRB1*15:02	DQB1*06:01	DPB1*02:01	9	0.0107656
aEstimated by the PHASE program version 2.1.
bHaplotype frequency.
