# Supplementary material for: Evolutionary Analysis of Classical HLA Class I and II Genes Suggests That Recent Positive Selection Acted on DPB1*04∶01 in Japanese Population
Source: PLoS One. 2012 Oct 3;7(10):e46806. doi: 10.1371/journal.pone.0046806 (PMC3463557; doi:10.1371/journal.pone.0046806)
Supplement: Table S4 — Estimated frequencies of 4-locus HLA haplotypes. (XLSX) [file pone.0046806.s005.xlsx]

## Sheet: TableS4
Table S4. Estimated frequencies of 4-locus HLA haplotypes.
Association				# of haplotypesa	HFb
A*24:02	C*12:02	B*52:01	DRB1*15:02	49	0.0586124
A*33:03	C*14:03	B*44:03	DRB1*13:02	44	0.0526316
A*24:02	C*07:02	B*07:02	DRB1*01:01	30	0.0358852
A*24:02	C*01:02	B*54:01	DRB1*04:05	21	0.0251196
A*11:01	C*04:01	B*15:01	DRB1*04:06	17	0.0203349
A*02:07	C*01:02	B*46:01	DRB1*08:03	14	0.0167464
C*12:02	B*52:01	DRB1*15:02	DQB1*06:01	60	0.0717703
C*14:03	B*44:03	DRB1*13:02	DQB1*06:04	52	0.062201
C*07:02	B*07:02	DRB1*01:01	DQB1*05:01	51	0.0610048
C*01:02	B*54:01	DRB1*04:05	DQB1*04:01	40	0.0478469
C*01:02	B*46:01	DRB1*08:03	DQB1*06:01	24	0.0287081
C*04:01	B*15:01	DRB1*04:06	DQB1*03:02	21	0.0251196
C*08:01	B*40:06	DRB1*09:01	DQB1*03:03	17	0.0203349
C*01:02	B*59:01	DRB1*04:05	DQB1*04:01	13	0.0155502
C*03:03	B*35:01	DRB1*15:01	DQB1*06:02	12	0.0143541
C*03:04	B*40:02	DRB1*09:01	DQB1*03:03	12	0.0143541
C*03:03	B*15:01	DRB1*09:01	DQB1*03:03	11	0.0131579
C*07:02	B*39:01	DRB1*15:01	DQB1*06:02	11	0.0131579
B*52:01	DRB1*15:02	DQB1*06:01	DPB1*09:01	41	0.0490431
B*07:02	DRB1*01:01	DQB1*05:01	DPB1*04:02	40	0.0478469
B*44:03	DRB1*13:02	DQB1*06:04	DPB1*04:01	39	0.0466507
B*54:01	DRB1*04:05	DQB1*04:01	DPB1*05:01	31	0.0370813
B*40:06	DRB1*09:01	DQB1*03:03	DPB1*05:01	13	0.0155502
B*51:01	DRB1*09:01	DQB1*03:03	DPB1*05:01	13	0.0155502
B*15:01	DRB1*04:06	DQB1*03:02	DPB1*02:01	11	0.0131579
B*40:02	DRB1*09:01	DQB1*03:03	DPB1*05:01	10	0.0119617
B*46:01	DRB1*08:03	DQB1*06:01	DPB1*02:02	10	0.0119617
B*52:01	DRB1*15:02	DQB1*06:01	DPB1*02:01	10	0.0119617
B*59:01	DRB1*04:05	DQB1*04:01	DPB1*04:02	10	0.0119617
B*35:01	DRB1*15:01	DQB1*06:02	DPB1*02:01	9	0.0107656
B*39:01	DRB1*15:01	DQB1*06:02	DPB1*02:01	9	0.0107656
B*46:01	DRB1*08:03	DQB1*06:01	DPB1*05:01	9	0.0107656
aEstimated by the PHASE program version 2.1.
bHaplotype frequency.
