# Supplementary material for: Evolutionary Analysis of Classical HLA Class I and II Genes Suggests That Recent Positive Selection Acted on DPB1*04∶01 in Japanese Population
Source: PLoS One. 2012 Oct 3;7(10):e46806. doi: 10.1371/journal.pone.0046806 (PMC3463557; doi:10.1371/journal.pone.0046806)
Supplement: Table S5 — Estimated frequencies of 5-locus HLA haplotypes. (XLSX) [file pone.0046806.s006.xlsx]

## Sheet: TableS5
Table S5. Estimated frequencies of 5-locus HLA haplotypes.
Association					# of haplotypesa	HFb
A*24:02	C*12:02	B*52:01	DRB1*15:02	DQB1*06:01	51	0.0610048
A*33:03	C*14:03	B*44:03	DRB1*13:02	DQB1*06:04	44	0.0526316
A*24:02	C*07:02	B*07:02	DRB1*01:01	DQB1*05:01	33	0.0394737
A*24:02	C*01:02	B*54:01	DRB1*04:05	DQB1*04:01	21	0.0251196
A*11:01	C*04:01	B*15:01	DRB1*04:06	DQB1*03:02	16	0.0191388
A*02:07	C*01:02	B*46:01	DRB1*08:03	DQB1*06:01	14	0.0167464
A*24:02	C*01:02	B*59:01	DRB1*04:05	DQB1*04:01	9	0.0107656
C*07:02	B*07:02	DRB1*01:01	DQB1*05:01	DPB1*04:02	41	0.0490431
C*12:02	B*52:01	DRB1*15:02	DQB1*06:01	DPB1*09:01	41	0.0490431
C*14:03	B*44:03	DRB1*13:02	DQB1*06:04	DPB1*04:01	39	0.0466507
C*01:02	B*54:01	DRB1*04:05	DQB1*04:01	DPB1*05:01	29	0.034689
C*04:01	B*15:01	DRB1*04:06	DQB1*03:02	DPB1*02:01	13	0.0155502
C*01:02	B*46:01	DRB1*08:03	DQB1*06:01	DPB1*02:02	10	0.0119617
C*01:02	B*59:01	DRB1*04:05	DQB1*04:01	DPB1*04:02	10	0.0119617
C*08:01	B*40:06	DRB1*09:01	DQB1*03:03	DPB1*02:01	9	0.0107656
C*12:02	B*52:01	DRB1*15:02	DQB1*06:01	DPB1*05:01	9	0.0107656
aEstimated by the PHASE program version 2.1.
bHaplotype frequency.
